# Supplementary material for: Regulation of Nitrogen Metabolism by GATA Zinc Finger Transcription Factors in Yarrowia lipolytica
Source: mSphere. 2017 Feb 15;2(1):e00038-17. doi: 10.1128/mSphere.00038-17 (PMC5311114; doi:10.1128/mSphere.00038-17)
Supplement: DATA SET S1 [file sph001172234sd2.xlsx]

## Sheet: samples
Sample	strain	Condition (nitrogen source)
wt_N	wild-type	ammonium sulfate
gzf3_N	gzf3	ammonium sulfate
gzf2_N	gzf2	ammonium sulfate
wt_P	wild-type	peptone + yeast extract
gzf3_P	gzf3	peptone + yeast extract
gzf2_P	gzf2	peptone + yeast extract

## Sheet: Gene_summary_RNA_seq
gene_id	Seq. Description	FPKM wt_N	FPKM gzf3_N	FPKM gzf2_N	FPKM wt_P	FPKM gzf3_P	FPKM gzf2_P	log2_fold_change wt_P/wt_N	log2_fold_change gzf3_N/wt_N	log2_fold_change gzf2_N/wt_N	log2_fold_change gzf3_P/wt_P	log2_fold_change gzf2_P/wt_P	Q_value wt_P/wt_N	Q_value gzf3_N/wt_N	Q_value gzf2_N/wt_N	Q_value gzf3_P/wt_P	Q_value gzf2_P/wt_P
YALI0A00110g	potential oligopeptide transporter	0.366125	0.196751	0.231267	0.657756	4.3678	0.525083	0.845217	-0.895964	-0.662775	2.73128	-0.325009	0.0295499	1	1	0.000128651	0.412258
YALI0A00132g	heat shock protein ssb1	178.886	100.334	111.998	161.501	159.811	227.261	-0.147496	-0.834232	-0.675561	-0.0151776	0.49281	0.550261	0.000128651	0.00256773	0.955588	0.0336953
YALI0A00154g	secreted protein	6.47851	3.62341	2.8737	0.280948	1.06978	0.587859	-4.52728	-0.838315	-1.17275	1.92893	1.06516	0.000128651	0.00374416	0.000128651	0.000921726	0.0602931
YALI0A00176g	lpxtg-motif cell wall anchor domain protein	11.314	1.93812	4.61537	0.0523438	0.0662022	0.0570292	-7.75588	-2.54538	-1.29359	0.338862	0.123683	0.000128651	0.000128651	0.000128651	1	1
YALI0A00198g	YALI0A00198p	0.119414	3.77346	0.377949	0.0968702	0.738348	0.0587014	-0.301849	4.98184	1.66222	2.93018	-0.722659	1	0.00256773	0.0650267	0.0191297	1
YALI0A00212g	YALI0A00212p	7.40329	3.98047	6.96668	1.227	1.61373	1.36056	-2.59303	-0.895226	-0.0876941	0.395264	0.149068	0.000128651	0.00165734	0.770553	0.356562	0.753181
YALI0A00264g	isoleucyl-trna synthetase	43.0671	27.0538	35.2158	24.2666	25.5636	30.7585	-0.827615	-0.670755	-0.290364	0.0751161	0.342012	0.000128651	0.00124095	0.203314	0.752641	0.11882
YALI0A00286g	gtp binding	169.015	357.965	203.244	553.455	521.225	551.702	1.71132	1.08267	0.266066	-0.0865591	-0.00457651	0.000128651	0.000128651	0.253619	0.734596	0.985702
YALI0A00330g	possible dual specificity protein phosphatase 3	32.5336	49.3605	33.0334	127.849	109.647	125.899	1.97444	0.601428	0.0219957	-0.221577	-0.022171	0.000128651	0.0036468	0.931545	0.321009	0.930166
YALI0A00352g	elongation factor 2	181.245	94.237	134.832	140.081	137.357	190.354	-0.371684	-0.943577	-0.42678	-0.0283231	0.442425	0.100925	0.000128651	0.0565646	0.915807	0.0560552
YALI0A00369g	YALI0A00369p	2.55793	0.853434	1.15339	0.444115	0.499968	0.263664	-2.52597	-1.58363	-1.1491	0.170902	-0.752236	0.000128651	0.000813847	0.00826849	0.799464	0.265075
YALI0A00374g	YALI0A00374p	0.709869	0.270124	0.68103	0.105998	0.123698	0.0683993	-2.74351	-1.39393	-0.0598364	0.222783	-0.631987	0.0125664	0.0362415	0.924198	1	1
YALI0A00396g	transcription factor	29.4313	6.11077	15.3005	4.50145	5.96513	3.18208	-2.70889	-2.26792	-0.943768	0.406164	-0.500418	0.000128651	0.000128651	0.000128651	0.120327	0.0788405
YALI0A00418g	mfs monocarboxylate transporter	4.66242	3.53645	3.54155	2.93893	1.90689	2.93387	-0.665788	-0.398775	-0.396699	-0.624071	-0.00248421	0.0139402	0.146248	0.150653	0.0427981	0.996123
YALI0A00440g	potential mitochondrial protein	297.781	389.344	194.041	345.373	734.831	266.317	0.213906	0.386796	-0.617891	1.08926	-0.375014	0.353084	0.0770766	0.00296267	0.000128651	0.0898879
YALI0A00506g	protein kinase	36.9958	22.5774	31.1291	17.11	10.9322	20.7235	-1.11252	-0.712481	-0.249098	-0.646254	0.276431	0.000128651	0.000480735	0.266163	0.00206628	0.196286
YALI0A00528g	sugar transporter	0.0635988	0.0499599	0.024942	0.030367	0.164577	0.066574	-1.0665	-0.348228	-1.35042	2.43819	1.13245	1	1	1	1	1
YALI0A00550g	YALI0A00550p	0.948001	0.839546	0.82036	1.4077	1.91619	1.18387	0.570382	-0.175281	-0.208632	0.444899	-0.249837	0.129445	0.67942	0.62382	0.207277	0.520048
YALI0A00572g	YALI0A00572p	0.320979	0.146244	0.344076	0.17834	0.261927	0.168982	-0.847849	-1.1341	0.100251	0.554534	-0.077761	1	1	1	1	1
YALI0A00594g	ribosome associated chaperone	336.316	438.463	236.665	626.748	509.806	646.88	0.898067	0.382638	-0.50697	-0.297937	0.0456125	0.000128651	0.0947046	0.0223468	0.205628	0.863527
YALI0A00616g	chromosome segregation protein	16.719	10.7251	22.8946	10.7126	9.19822	13.3308	-0.642186	-0.640501	0.453518	-0.219875	0.315457	0.00176047	0.00206628	0.0330753	0.318425	0.137533
YALI0A00638g	ybr261c-like protein	73.1474	184.335	82.5634	494.996	386.561	510.503	2.75854	1.33345	0.174696	-0.356721	0.0445016	0.000128651	0.000128651	0.449846	0.114109	0.865528
YALI0A00660g	YALI0A00660p	15.508	8.10892	7.2184	3.32371	2.84961	2.37845	-2.22214	-0.935429	-1.10326	-0.222034	-0.482774	0.000128651	0.000593244	0.000128651	0.589554	0.205384
YALI0A00682g	YALI0A00682p	0.194693	0.208417	0.323665	0.0679039	0.0803248	0.0503572	-1.51964	0.0982695	0.7333	0.24235	-0.431295	1	1	1	1	1
YALI0A00759g	ankyrin repeat protein nuc-2	7.62149	3.87602	7.6448	4.04575	3.45086	4.42271	-0.913668	-0.975497	0.00440516	-0.229451	0.128524	0.000128651	0.000128651	0.986858	0.347271	0.606501
YALI0A00781g	gtpase inhibitor	69.1283	115.817	81.7698	146.229	125.044	160.804	1.08088	0.744502	0.242291	-0.225791	0.137077	0.000128651	0.000249257	0.270582	0.299751	0.553646
YALI0A00803g	eukaryotic translation initiation factor	36.8143	27.7159	27.8661	20.905	25.3868	28.2425	-0.816419	-0.409551	-0.401755	0.280228	0.434021	0.000249257	0.0626476	0.0681753	0.202431	0.0424973
YALI0A00825g	YALI0A00825p	14.3731	15.895	18.3552	28.6122	19.1891	29.8012	0.993256	0.145197	0.352811	-0.576342	0.0587393	0.000128651	0.537431	0.10643	0.00517012	0.814466
YALI0A00847g	voltage-gated potassium channel beta-2 subunit	143.618	262.813	207.707	3.55261	37.4543	3.28531	-5.33722	0.871797	0.532311	3.39818	-0.11285	0.000128651	0.000128651	0.0115312	0.000128651	0.753411
YALI0A00869g	mfs nicotinic acid transporter tna1	0.64774	0.748257	1.45774	0.111453	0.441973	0.0852818	-2.53898	0.208119	1.17025	1.98753	-0.386123	0.00124095	0.650737	0.00393818	0.00655066	1
YALI0A00891g	pph22p	199.141	145.599	160.041	116.743	94.7246	118.277	-0.770455	-0.451796	-0.31535	-0.301528	0.0188313	0.000480735	0.044537	0.165527	0.176117	0.941499
YALI0A00913g	nucleoside diphosphatase	13.166	5.87016	13.5916	6.93471	8.12309	7.13141	-0.924911	-1.16535	0.0458996	0.228193	0.040353	0.000128651	0.000128651	0.849081	0.314787	0.880859
YALI0A00935g	YALI0A00935p	2.19613	2.32274	5.23824	0.793646	0.816077	0.408458	-1.4684	0.0808647	1.25412	0.0402102	-0.958307	0.104295	0.909326	0.0282863	0.948223	0.435252
YALI0A00957g	acetyltransferase	10.875	12.0407	25.6569	4.0474	6.86469	3.99563	-1.42595	0.146897	1.23832	0.762198	-0.0185731	0.000921726	0.683943	0.000128651	0.0686766	0.970847
YALI0A00979g	zip metal ion	8.73386	5.49352	8.96305	5.08225	4.33701	5.59264	-0.781153	-0.668888	0.0373713	-0.228765	0.138063	0.00145073	0.00572468	0.894091	0.43008	0.632761
YALI0A01001g	vacuolar h+atpase assembly protein	46.9201	43.2433	49.8889	52.2291	34.0481	48.9418	0.154647	-0.117729	0.0885126	-0.617278	-0.0937857	0.494801	0.613812	0.710259	0.00256773	0.689808
YALI0A01023g	sodium p-type	0.34301	0.584151	1.56875	2.14589	9.09197	2.56064	2.64525	0.768092	2.1933	2.08302	0.254931	0.000128651	0.0430305	0.000128651	0.000128651	0.341578
YALI0A01045g	phosphatidyl synthase	59.8887	35.4442	44.9752	46.5008	37.6216	46.1492	-0.365029	-0.756736	-0.413155	-0.305695	-0.010949	0.0888327	0.000366133	0.0508645	0.1563	0.966683
YALI0A01067g	yor052c-like protein	119.617	96.888	118.901	11.0454	58.9326	10.783	-3.43691	-0.304038	-0.00866085	2.41562	-0.0346784	0.000128651	0.187551	0.973667	0.000128651	0.928712
YALI0A01089g	YALI0A01089p	2.79786	9.83144	1.54771	11.4803	13.417	8.73103	2.03676	1.81308	-0.854191	0.224907	-0.394936	0.000128651	0.000128651	0.00526181	0.309461	0.0691157
YALI0A01111g	ohcu decarboxylase	85.776	195.996	92.7954	340.701	647.629	198.815	1.98986	1.19218	0.11348	0.92666	-0.77708	0.000128651	0.000128651	0.630609	0.000128651	0.000593244
YALI0A01133g	potential uroporphyrin-3 c-methyltransferase	62.9456	68.005	49.1177	6.41504	15.706	6.75623	-3.29458	0.111536	-0.357863	1.29179	0.0747613	0.000128651	0.642914	0.0958747	0.000128651	0.786651
YALI0A01155g	beta-lactamase family protein	102.821	9.91638	30.0178	7.12737	6.42382	4.29067	-3.85063	-3.37418	-1.77625	-0.149937	-0.732165	0.000128651	0.000128651	0.000128651	0.592845	0.00986761
YALI0A01265g	YALI0A01265p	0.0560964	0.0568232	0.0462779	0.178788	0.316228	0.183962	1.67227	0.0185701	-0.277586	0.82271	0.0411559	1	1	1	1	1
YALI0A01331g	histone acetyltransferase type b subunit 2	50.0694	64.9144	64.3467	118.935	120.785	123.986	1.24817	0.374609	0.361937	0.0222711	0.0600005	0.000128651	0.0803322	0.0932503	0.929787	0.806641
YALI0A01353g	dna replication licensing factor mcm5	10.4498	6.17492	13.913	8.63944	6.02608	8.72839	-0.274469	-0.758986	0.412957	-0.519718	0.0147778	0.205007	0.000593244	0.0483527	0.0183098	0.953799
YALI0A01375g	asf1p	39.6274	34.2734	50.0774	63.0977	38.5503	70.6008	0.67109	-0.209408	0.33766	-0.710844	0.162097	0.00134609	0.348187	0.109913	0.000128651	0.476395
YALI0A01397g	duf1339 domain protein	14.1713	7.35459	16.5879	5.39129	4.56434	5.76265	-1.39427	-0.946253	0.22716	-0.240225	0.0961003	0.000128651	0.000128651	0.301162	0.304337	0.693511
YALI0A01419g	nadh-ubiquinone oxidoreductase kda subunit	1750.71	2465.44	1630.79	4478.93	4366.49	4366.23	1.35522	0.493907	-0.102365	-0.0366794	-0.0367645	0.000128651	0.0295499	0.693321	0.891558	0.892047
YALI0A01441g	epoxide hydrolase	25.0157	4.50875	3.04293	0.359384	0.851261	0.0622199	-6.12116	-2.47203	-3.0393	1.24408	-2.53008	0.000128651	0.000128651	0.000128651	0.0175649	1
YALI0A01452g	serine proteinase inhibitor ia-2	213.696	152.894	257.803	70.1351	69.4532	72.9326	-1.60735	-0.483028	0.270711	-0.0140953	0.0564281	0.000128651	0.0236439	0.205914	0.96388	0.845597
YALI0A01463g	YALI0A01463p	15.6398	36.4612	20.9734	13.3177	34.6774	11.5375	-0.231884	1.22114	0.423337	1.38065	-0.207013	0.312663	0.000128651	0.043336	0.000128651	0.383017
YALI0A01485g	nadh:flavin oxidoreductase nadh oxidase	12.6175	23.5956	26.4575	39.512	58.7491	36.1384	1.64687	0.90309	1.06825	0.572276	-0.128761	0.000128651	0.000249257	0.000128651	0.0178948	0.650664
YALI0A01540g	YALI0A01540p	0	0	0	0	0	0	0	0	0	0	0	1	1	1	1	1
YALI0A01562g	structural maintenance of chromosomes 5 smc5	0.445646	0.351751	0.715892	0.52352	0.462866	0.530614	0.232346	-0.341345	0.683843	-0.17765	0.019418	0.567681	0.425248	0.0608651	0.659253	0.96202
YALI0A01602g	structural maintenance of chromosomes protein 6	0.296546	0.453626	0.494865	0.580309	0.531063	0.418028	0.968564	0.613245	0.738777	-0.127939	-0.473221	0.0291511	0.185954	0.103143	0.79069	0.282783
YALI0A01650g	kelch motif domain protein	4.07339	3.78545	7.77237	1.1065	1.11685	1.25155	-1.88023	-0.105768	0.932122	0.01343	0.177717	0.000128651	0.762729	0.00113525	0.982129	0.69692
YALI0A01716g	YALI0A01716p	3.27214	0.612641	0.150277	0.452932	0.51997	0.139141	-2.85287	-2.41712	-4.44454	0.199134	-1.70275	0.000128651	0.000128651	0.000128651	0.6918	0.00618443
YALI0A01738g	prefoldin subunit 4	533.328	778.683	480.066	1822.78	1568.63	1545.5	1.77304	0.546013	-0.151791	-0.21663	-0.238062	0.000128651	0.0120469	0.514066	0.360136	0.315574
YALI0A01760g	trna -lysidine synthetase	5.08474	6.19203	4.56143	10.4323	7.15459	11.9472	1.03681	0.284239	-0.156687	-0.544111	0.195615	0.000128651	0.298884	0.611036	0.020039	0.416868
YALI0A01782g	aar2 domain containing protein	27.6385	67.9871	34.7584	95.7728	135.9	96.9205	1.79294	1.29858	0.330681	0.504861	0.0171861	0.000128651	0.000128651	0.118305	0.0193781	0.948243
YALI0A01826g	YALI0A01826p	7.6258	4.47667	10.2442	4.91765	4.15773	5.95415	-0.632918	-0.768461	0.425841	-0.242172	0.275925	0.00526181	0.00124095	0.0529987	0.358972	0.269543
YALI0A01848g	YALI0A01848p	0.0756862	0.621502	0.25896	1.37977	6.46582	0.933611	4.18825	3.03766	1.77463	2.22841	-0.563529	0.00600253	0.012484	1	0.000128651	0.186146
YALI0A01870g	cts1p	0.0699841	0.137626	0.138716	0.48541	0.568279	0.348501	2.7941	0.975653	0.987031	0.227396	-0.478041	0.0235662	1	1	0.696589	0.426454
YALI0A01892g	fyve domain-containing protein	15.3282	9.05659	21.3187	5.67999	6.19023	6.69127	-1.43223	-0.75915	0.475927	0.124104	0.236392	0.000128651	0.000366133	0.0230015	0.6158	0.312555
YALI0A01958g	quinate permease	0.105075	0.171113	0.222836	0.463425	1.43754	0.324528	2.14092	0.703538	1.08457	1.6332	-0.513992	0.00374416	1	1	0.000480735	0.317665
YALI0A01980g	rad21 rec8 n terminal domain-containing protein	0.145057	2.74091	0.341667	0.0404897	0.621845	0.0235303	-1.84099	4.23996	1.23597	3.94093	-0.783038	1	0.000128651	1	0.00995702	1
YALI0A02002g	aspartic-type endopeptidase	2.50452	4.32384	4.07607	0.342597	0.7281	0.280176	-2.86995	0.787778	0.702641	1.08762	-0.290178	0.000128651	0.00763701	0.0160562	0.0306466	1
YALI0A02024g	YALI0A02024p	1.38006	1.39369	2.34467	0.271366	0.449315	0.264115	-2.34642	0.0141813	0.76466	0.727489	-0.0390737	0.000128651	0.973207	0.0187238	0.16008	1
YALI0A02046g	short-chain dehydrogenase reductase sdr	30.7654	23.9243	15.9036	58.2686	52.4061	35.5407	0.921412	-0.362829	-0.951956	-0.152985	-0.713247	0.000128651	0.100925	0.000128651	0.50881	0.000813847
YALI0A02068g	rfc3p	55.876	116.48	74.8653	229.603	189.547	242.624	2.03884	1.05979	0.422067	-0.276585	0.0795819	0.000128651	0.000128651	0.0493199	0.229942	0.75702
YALI0A02090g	calcium channel subunit mid1	50.5245	79.3189	52.2373	95.8447	70.9126	99.2183	0.923717	0.650682	0.0480976	-0.434657	0.0499071	0.000128651	0.00216785	0.843909	0.0469364	0.843655
YALI0A02112g	ybr269c-like protein	280.72	772.004	280.126	1045.01	1332.48	953.294	1.89631	1.45948	-0.00305544	0.350604	-0.132518	0.000128651	0.000128651	0.990318	0.113517	0.584584
YALI0A02134g	essential component of the nuclear pore which mediates nuclear import and export	9.62982	7.53836	10.0945	7.43052	8.33296	8.46967	-0.374046	-0.353259	0.0679953	0.165366	0.188843	0.0755863	0.0949079	0.779634	0.47051	0.403958
YALI0A02156g	YALI0A02156p	93.7597	277.349	125.962	416.001	394.328	385.623	2.14955	1.56466	0.425949	-0.0771904	-0.109395	0.000128651	0.000128651	0.0526318	0.75785	0.651304
YALI0A02178g	potential rn mrp complex component	96.722	392.369	159.397	449.632	700.439	435.349	2.21683	2.02029	0.720709	0.639515	-0.0465741	0.000128651	0.000128651	0.000703986	0.00296267	0.85302
YALI0A02200g	ubiquitin ligase subunit	13.8807	15.3892	14.6932	4.99066	8.20163	5.34362	-1.47578	0.148835	0.0820659	0.716681	0.098589	0.000128651	0.52124	0.731127	0.00102892	0.708576
YALI0A02222g	rho gtpase activator	25.0363	8.27941	17.3298	7.23025	8.25787	8.33276	-1.7919	-1.59642	-0.53077	0.191723	0.204748	0.000128651	0.000128651	0.0129986	0.40612	0.365269
YALI0A02244g	ammonium transporter	8.8055	2.95846	5.75993	1.81079	1.20376	1.5392	-2.28179	-1.57356	-0.612353	-0.589075	-0.234435	0.000128651	0.000128651	0.00906924	0.0940799	0.51644
YALI0A02266g	mutator-like element	7.69441	4.55819	10.7353	6.18013	3.71832	7.55578	-0.316174	-0.755352	0.48048	-0.732985	0.289943	0.145676	0.000128651	0.0221065	0.00155386	0.194621
YALI0A02288g	integral membrane protein	9.7667	3.58988	7.7996	2.28134	1.49274	2.57548	-2.09799	-1.44394	-0.324471	-0.611917	0.17496	0.000128651	0.000128651	0.139683	0.0384032	0.545147
YALI0A02310g	utp-glucose-1-phosphate uridylyltransferase	117.291	16.2894	56.5391	13.8433	12.1777	17.2418	-3.08284	-2.84809	-1.05277	-0.184945	0.316728	0.000128651	0.000128651	0.000128651	0.424299	0.148055
YALI0A02332g	YALI0A02332p	16.4136	24.2744	18.1357	20.7551	17.0606	19.1997	0.338576	0.56455	0.143946	-0.282793	-0.112383	0.109582	0.00627525	0.530079	0.182881	0.631186
YALI0A02354g	oxysterol-binding protein	11.2751	4.94472	10.5975	3.17423	3.92585	4.43653	-1.82867	-1.18918	-0.0894215	0.3066	0.483026	0.000128651	0.000128651	0.723323	0.301549	0.0826644
YALI0A02409g	ribonuclease h	7.71208	12.5664	15.5257	15.9988	18.84	16.6018	1.05277	0.704377	1.00946	0.235839	0.0533764	0.000128651	0.00355116	0.000128651	0.32229	0.841374
YALI0A02416g	---NA---	95.218	131.474	40.9619	22.4783	89.5241	26.4197	-2.0827	0.465468	-1.21695	1.99375	0.233085	0.000128651	0.219997	0.00799667	0.000480735	0.702685
YALI0A02423g	mt2_yarli ame: full=metallothionein-2 short=mt-2 ame: full=metallothionein-ii short=mt-ii	151.613	192.584	32.9224	62.1551	133.645	47.9601	-1.28645	0.345089	-2.20326	1.10446	-0.374037	0.00102892	0.360878	0.000128651	0.00517012	0.425411
YALI0A02431g	YALI0A02431p	9.94652	19.7503	12.967	18.0553	23.0659	17.1273	0.860159	0.989607	0.382586	0.353338	-0.0761226	0.000480735	0.000128651	0.108908	0.108648	0.758716
YALI0A02453g	phosphatidylinositol 4-kinase type ii subunit alpha	18.1669	16.7144	13.7308	16.2169	16.7449	13.7699	-0.163809	-0.120216	-0.403891	0.0462165	-0.235984	0.468699	0.60364	0.0551582	0.854367	0.290122
YALI0A02475g	YALI0A02475p	0.721863	1.19075	3.26215	0.831239	0.674896	0.820634	0.203538	0.722073	2.17603	-0.300598	-0.0185236	0.7654	0.229562	0.000366133	0.648984	0.971459
YALI0A02497g	YALI0A02497p	764.462	322.382	595.28	499.064	327.525	473.398	-0.615219	-1.24567	-0.360877	-0.607622	-0.0761716	0.00563416	0.000128651	0.115936	0.00507575	0.769477
YALI0A02541g	folic acid synthesis protein	36.2774	47.1582	24.39	19.5205	16.2071	22.8323	-0.894078	0.378437	-0.572781	-0.268364	0.226084	0.000128651	0.0808187	0.00422562	0.216186	0.308049
YALI0A02563g	coenzyme q binding protein	87.4349	299.703	98.323	390.85	422.642	428.057	2.16034	1.77725	0.169319	0.112819	0.131188	0.000128651	0.000128651	0.456855	0.642547	0.582124
YALI0A02585g	mitochondrial inheritance component mdm12	9.58342	9.48361	10.6183	10.6751	11.5023	10.9671	0.155636	-0.0151041	0.147942	0.107678	0.0389311	0.550546	0.960398	0.583405	0.679785	0.884638
YALI0A02607g	n-carbamyl-l-amino acid amidohydrolase	50.2615	27.8215	6.27841	2.56283	150.946	0.54134	-4.29364	-0.853254	-3.00098	5.88015	-2.24313	0.000128651	0.000128651	0.000128651	0.000128651	0.000128651
YALI0A02629g	YALI0A02629p	5.37811	5.5598	0.976894	1.41277	89.7787	0.622791	-1.92857	0.0479338	-2.46082	5.98977	-1.18171	0.00325849	0.92616	0.00102892	0.000128651	0.131862
YALI0A02651g	nadh-ubiquinone oxidoreductase kda subunit	977.301	547.398	631.91	712.215	474.083	756.487	-0.45649	-0.836213	-0.629084	-0.587172	0.0870024	0.0410584	0.000128651	0.00384177	0.00745633	0.730921
YALI0A02673g	methyltransferase type 11	352.688	72.2925	283.634	59.1104	144.033	28.8553	-2.57691	-2.28647	-0.314362	1.28492	-1.03458	0.000128651	0.000128651	0.158737	0.000128651	0.000128651
YALI0A02695g	eukaryotic translation initiation factor 3 subunit	311.005	645.739	301.074	1144.8	885.774	1227.48	1.88008	1.05401	-0.0468219	-0.370084	0.100609	0.000128651	0.000128651	0.85602	0.11587	0.702005
YALI0A02717g	d-glycerate 3-kinase	65.6901	61.6745	86.7444	18.1819	33.6815	17.4383	-1.85318	-0.0909999	0.401096	0.889456	-0.0602395	0.000128651	0.703985	0.0633631	0.000128651	0.815563
YALI0A02783g	YALI0A02783p	3.82653	8.73089	3.07172	1.0631	2.61456	1.09133	-1.84777	1.19009	-0.316991	1.2983	0.0378209	0.000128651	0.00124095	0.464459	0.00915693	0.953959
YALI0A02849g	mitochondrial 54s ribosomal protein 27	449.413	1339.39	454.213	2121.67	1928.05	2209.6	2.23909	1.57546	0.0153277	-0.138053	0.0585842	0.000128651	0.000128651	0.954908	0.579624	0.82282
YALI0A02871g	ubiquitin-like protein 5	309.309	872.242	428.737	1132.66	1540.32	1074.4	1.87259	1.49568	0.471044	0.443512	-0.0761873	0.000128651	0.000128651	0.036083	0.0318204	0.747582
YALI0A02893g	yel023c-like protein	2.29235	3.18448	2.76856	2.26988	2.43887	1.93532	-0.0142085	0.474232	0.272306	0.103592	-0.230044	0.969577	0.112519	0.395423	0.763802	0.505927
YALI0A02915g	ubiquinol-cytochrome c reductase iron-sulfur subunit	3458.6	3168.86	2464.72	3692.51	2391.22	4065.17	0.0944161	-0.126225	-0.488761	-0.626855	0.138714	0.72375	0.630386	0.0330753	0.00451	0.586101
YALI0A02937g	histone-like transcription factor and archaeal histone	116.768	140.203	115.844	237.188	236.415	230.042	1.02239	0.263872	-0.0114628	-0.00471002	-0.0441362	0.000128651	0.243634	0.966771	0.983866	0.853481
YALI0A02959g	voltage-gated chloride	24.779	19.571	18.8837	15.0535	13.3046	16.9186	-0.719023	-0.340404	-0.391975	-0.178174	0.168512	0.000366133	0.113391	0.0632919	0.429722	0.459556
YALI0A02981g	transformer-sr	98.7976	54.4402	66.5401	78.7627	54.1851	79.7473	-0.326963	-0.859805	-0.570253	-0.539616	0.0179233	0.141107	0.000128651	0.00655066	0.0134266	0.948052
YALI0A03003g	mitochondrial 37s ribosomal protein mrps12	507.487	1910.5	558.078	2661.22	2606.17	2635.92	2.39064	1.9125	0.137095	-0.0301542	-0.0137807	0.000128651	0.000128651	0.565329	0.915694	0.961961
YALI0A03025g	arp2 3 complex 34 kda subunit	251.035	121.087	159.859	97.7446	72.5727	97.234	-1.3608	-1.05184	-0.651087	-0.429591	-0.00755692	0.000128651	0.000128651	0.00246805	0.0498387	0.977074
YALI0A03069g	YALI0A03069p	0	0	0	0.0344508	0.0391467	0.0297628	inf	0	0	0.184353	-0.211028	1	1	1	1	1
YALI0A03091g	major facilitator superfamily protein	8.5613	0.0153224	0.444466	0.0464438	0.0866579	0.094335	-7.5262	-9.12604	-4.26768	0.899845	1.02231	0.00618443	0.248428	0.000128651	1	1
YALI0A03113g	synaptobrevin	578.044	668.332	674.763	665.275	872.473	479.771	0.202772	0.209386	0.223203	0.39116	-0.471604	0.369268	0.365225	0.326376	0.0767327	0.0249358
YALI0A03135g	gaba permease	2.6442	1.17087	2.01835	1.20934	1.19753	0.824878	-1.12862	-1.17524	-0.389655	-0.0141478	-0.551962	0.00113525	0.00134609	0.245693	0.976751	0.160135
YALI0A03179g	YALI0A03179p	0.117245	0.216079	0.0335681	0.173315	0.282694	0.117558	0.563864	0.882033	-1.80437	0.705849	-0.560023	1	1	1	1	1
YALI0A03201g	YALI0A03201p	0.155417	0.463983	0.124356	2.91953	4.12359	1.7782	4.23152	1.57793	-0.32166	0.498166	-0.715321	0.000128651	0.0283632	1	0.139353	0.0586037
YALI0A03245g	serine threonine-protein phosphatase 2b catalytic subunit	19.2095	7.5376	13.3292	3.15698	3.55012	3.19921	-2.6052	-1.34965	-0.527237	0.169321	0.0191681	0.000128651	0.000128651	0.0127405	0.577918	0.95378
YALI0A03399g	protein	19.4569	7.70647	20.4606	6.98708	6.35759	8.20221	-1.47752	-1.33614	0.072571	-0.136209	0.231323	0.000128651	0.000128651	0.765463	0.581234	0.31272
YALI0A03421g	YALI0A03421p	0.970029	3.59365	1.83042	0.217002	1.43054	0.405668	-2.16032	1.88935	0.916078	2.72078	0.902589	0.03717	0.000480735	0.0848533	0.0123092	0.340611
YALI0A03443g	sorting nexin mvp1	48.8737	31.8163	44.339	14.9033	20.7119	12.7689	-1.71343	-0.619294	-0.14048	0.474827	-0.223	0.000128651	0.00325849	0.546216	0.0199546	0.308699
YALI0A03509g	nucleolar protein	21.72	75.8721	32.7071	110.886	92.5868	119.396	2.35199	1.80455	0.590579	-0.260204	0.106678	0.000128651	0.000128651	0.00498243	0.262218	0.671179
YALI0A03531g	chl4p	8.49206	9.40604	8.95911	10.8673	8.51844	12.2718	0.355807	0.147473	0.0772418	-0.351332	0.175358	0.130557	0.562539	0.775101	0.131401	0.470298
YALI0A03553g	vacuolar protein sorting vps16	24.3588	18.5387	21.1065	16.6979	17.7184	15.259	-0.544778	-0.393904	-0.206756	0.0855822	-0.129998	0.0086264	0.062509	0.357527	0.717898	0.573509
YALI0A03575g	transcription elongation factor b polypeptide 1	180.921	296.848	292.064	469.598	443.491	433.818	1.37606	0.714365	0.690923	-0.0825213	-0.114335	0.000128651	0.000480735	0.000593244	0.731349	0.625444
YALI0A03597g	#NAME?	125.586	19.0351	67.7469	12.1064	9.64373	18.0327	-3.37484	-2.72195	-0.89045	-0.328104	0.574847	0.000128651	0.000128651	0.000128651	0.150963	0.0075466
YALI0A03641g	YALI0A03641p	33.2144	73.9378	51.8336	122.906	86.4302	118.275	1.88768	1.1545	0.642078	-0.507953	-0.0554164	0.000128651	0.000128651	0.00134609	0.0159727	0.822216
YALI0A03663g	YALI0A03663p	21.4572	37.8591	31.7586	34.3487	34.4436	33.9634	0.678792	0.819178	0.565684	0.00398265	-0.0162744	0.000703986	0.000249257	0.00645861	0.987468	0.949831
YALI0A03685g	YALI0A03685p	10.4994	24.6965	16.7079	35.426	37.8297	33.6561	1.75451	1.23401	0.670224	0.0947086	-0.0739397	0.000128651	0.000128651	0.00700321	0.689769	0.759436
YALI0A03751g	zinc knuckle family protein	24.4853	43.8616	29.1479	56.5679	50.7859	58.3439	1.20807	0.841042	0.251473	-0.155555	0.0445986	0.000128651	0.000128651	0.260938	0.491184	0.857974
YALI0A03773g	nop13p	55.9461	389.989	93.8094	559.515	752.704	588.939	3.32207	2.80133	0.745696	0.427906	0.073942	0.000128651	0.000128651	0.000480735	0.0599333	0.779283
YALI0A03817g	YALI0A03817p	26.0806	56.5811	54.5002	109.37	41.7269	233.984	2.06817	1.11734	1.06328	-1.39017	1.09719	0.000128651	0.000128651	0.000128651	0.000128651	0.000128651
YALI0A03839g	eukaryotic translation initiation factor 2 gamma subunit	215.333	133.892	123.654	91.5958	63.0461	121.662	-1.23322	-0.685504	-0.800264	-0.538873	0.40952	0.000128651	0.00306134	0.000366133	0.0117902	0.0658921
YALI0A03861g	histone acetyltransferase	10.1966	6.92919	11.8171	7.26888	4.62615	8.11387	-0.488277	-0.557325	0.21279	-0.651921	0.158656	0.0263771	0.0116181	0.344721	0.00460464	0.508018
YALI0A03883g	nuclear pore complex subunit	21.82	18.9689	22.7385	21.7915	19.8834	22.5884	-0.00188198	-0.202013	0.0594846	-0.132206	0.0518127	0.994019	0.363804	0.806859	0.561751	0.832351
YALI0A03905g	ribosome biogenesis protein rpf2	78.2595	545.673	125.779	1117.81	1090.14	1180.15	3.83627	2.8017	0.684549	-0.0361637	0.0782879	0.000128651	0.000128651	0.000921726	0.894701	0.767213
YALI0A03927g	dna repair and recombination protein pif1	10.3135	10.3349	17.8143	9.49496	7.61726	10.2217	-0.119305	0.00299262	0.7885	-0.31789	0.106405	0.6124	0.990801	0.000128651	0.148257	0.652714
YALI0A03949g	potential oligopeptide transporter	1.86874	8.48527	1.4794	0.0937581	0.159829	0.0386761	-4.31698	2.18289	-0.337054	0.769513	-1.2775	0.000128651	0.000128651	0.266677	1	1
YALI0A03971g	YALI0A03971p	4.79047	16.4779	7.46041	2.99333	20.2892	3.55389	-0.678417	1.78229	0.639087	2.76088	0.247649	0.0129132	0.000128651	0.00682208	0.000128651	0.413165
YALI0A03993g	YALI0A03993p	4.39363	16.0102	8.07076	2.28957	21.6524	3.74187	-0.940334	1.86551	0.877291	3.24137	0.708679	0.0184748	0.000128651	0.0117026	0.000128651	0.075813
YALI0A04059g	YALI0A04059p	0.988871	0.699855	3.09194	1.25844	0.918526	0.925919	0.347782	-0.498727	1.64466	-0.454245	-0.442679	0.37279	0.232058	0.000128651	0.242587	0.252353
YALI0A04191g	YALI0A04191p	9.27261	9.76821	12.6034	3.2003	3.92891	4.15256	-1.53477	0.0751176	0.442761	0.295924	0.375797	0.000128651	0.778619	0.0576469	0.358145	0.227882
YALI0A04279g	trna-splicing endonuclease	0.105604	0.118106	0.429406	0.36911	0.581948	0.30637	1.80538	0.161414	2.02368	0.656841	-0.268775	1	1	0.0110972	0.208084	1
YALI0A04301g	YALI0A04301p	11.2556	17.6681	19.6451	21.7913	23.8554	18.0886	0.953112	0.650511	0.803529	0.130564	-0.268669	0.000128651	0.00451	0.000593244	0.588648	0.246181
YALI0A04323g	isoflavone reductase family protein	13.3098	48.9434	18.6147	2.76736	4.3005	2.06989	-2.26591	1.87862	0.48395	0.635991	-0.418961	0.000128651	0.000128651	0.0389443	0.0669616	0.274357
YALI0A04345g	cdc73p	116.639	148.137	120.116	284.918	229.432	262.621	1.2885	0.344884	0.0423816	-0.312477	-0.11756	0.000128651	0.119498	0.871876	0.16319	0.631235
YALI0A04367g	ras-like gtp-binding	118.642	86.7367	149.826	112.804	102.578	91.3006	-0.0728003	-0.451898	0.336675	-0.137089	-0.305116	0.765091	0.0330753	0.119567	0.54496	0.155405
YALI0A04455g	YALI0A04455p	28.538	76.3112	27.7534	68.1313	76.6215	56.5895	1.25544	1.41901	-0.0402194	0.169432	-0.267784	0.000128651	0.000128651	0.882064	0.454006	0.225442
YALI0A04499g	YALI0A04499p	0	0.127532	0	0	0	0	0	inf	0	0	0	1	1	1	1	1
YALI0A04521g	YALI0A04521p	0.032617	0.347548	0.070846	0.0631731	0.444241	0.040961	0.953686	3.41352	1.11906	2.81396	-0.62506	1	1	1	0.254074	1
YALI0A04587g	YALI0A04587p	213.534	433.664	309.723	529.922	676.801	502.623	1.31132	1.02211	0.536517	0.35295	-0.0763029	0.000128651	0.000128651	0.0113568	0.120996	0.756665
YALI0A04609g	cellular morphogenesis protein	32.888	17.3084	31.5219	12.0655	9.25181	14.0985	-1.44667	-0.92609	-0.061208	-0.383083	0.224647	0.000128651	0.000128651	0.806885	0.0698473	0.309139
YALI0A04631g	YALI0A04631p	0.668605	0.193086	0.284238	0.143517	0.449513	0.0998931	-2.21993	-1.79191	-1.23405	1.64714	-0.522765	0.000480735	0.0111851	0.0161394	0.00995702	1
YALI0A04653g	wd repeat protein	16.7638	31.008	18.361	47.6383	50.4775	43.9442	1.50677	0.887288	0.131293	0.0835188	-0.116448	0.000128651	0.000128651	0.574871	0.729517	0.624887
YALI0A04675g	ddp1p	67.3195	298.068	83.8049	179.77	434.148	171.938	1.41706	2.14654	0.31601	1.27204	-0.0642623	0.000128651	0.000128651	0.145554	0.000128651	0.794848
YALI0A04697g	serine threonine-protein kinase nrc-2	9.44944	6.53668	9.96899	5.71957	6.37477	5.08262	-0.724321	-0.53167	0.0772197	0.156467	-0.170334	0.000703986	0.0151247	0.749296	0.531181	0.484052
YALI0A04719g	YALI0A04719p	0.153811	0.955005	1.14163	1.97499	1.64525	1.42821	3.68262	2.63435	2.89187	-0.263538	-0.467639	0.10683	0.129585	0.116584	0.764056	0.628027
YALI0A04741g	gamma-tubulin complex component	5.57548	3.3993	7.05477	2.3526	1.90618	2.62292	-1.24484	-0.713858	0.339504	-0.303569	0.156921	0.000128651	0.00306134	0.134823	0.340411	0.621382
YALI0A04785g	YALI0A04785p	8.98748	6.81543	13.8651	5.13328	5.79838	4.10404	-0.808034	-0.399111	0.625472	0.175767	-0.322838	0.00469855	0.150588	0.0106592	0.592658	0.325453
YALI0A04873g	YALI0A04873p	2.18153	7.2143	6.39304	0.0982719	1.65809	0.0414419	-4.47242	1.72552	1.55116	4.0766	-1.24569	0.000128651	0.000128651	0.000128651	0.000128651	1
YALI0A04895g	phosphatidylglycerol phosphatidylinositol transfer protein	177.571	380.157	245.836	156.71	339.235	144.323	-0.180293	1.0982	0.469304	1.11418	-0.118797	0.422911	0.000128651	0.0317409	0.000128651	0.602742
YALI0A04917g	plasma membrane iron permease	194.502	333.669	229.421	414.156	434.414	400.463	1.09039	0.778633	0.238209	0.0688947	-0.0485054	0.000128651	0.000366133	0.300265	0.792945	0.855944
YALI0A04939g	atp-dependent rna helicase mak5	8.51859	19.4205	10.4865	23.1907	14.9151	31.2423	1.44486	1.1889	0.299848	-0.636778	0.429952	0.000128651	0.000128651	0.160825	0.00276585	0.0458221
YALI0A04961g	small nuclear ribonucleoprotein sm d1	276.457	603.964	308.181	1003.43	1005.38	963.794	1.85981	1.12741	0.156721	0.0027965	-0.0581436	0.000128651	0.000128651	0.49132	0.990529	0.814938
YALI0A04983g	synaptic glycoprotein sc2	111.943	47.2737	78.4453	55.2326	46.7362	52.7634	-1.01917	-1.24365	-0.512999	-0.240978	-0.0659833	0.000128651	0.000128651	0.016808	0.268314	0.783867
YALI0A05005g	kelch repeat protein	0.104369	0.277024	0.293167	2.27357	1.85647	1.65516	4.4452	1.40832	1.49004	-0.292399	-0.457984	0.00246805	1	1	0.502841	0.291511
YALI0A05027g	YALI0A05027p	26.0126	53.1515	40.5183	120.359	83.9536	104.432	2.21006	1.0309	0.639364	-0.519678	-0.204776	0.000128651	0.000128651	0.00325849	0.0120469	0.354716
YALI0A05115g	protein	11.4243	24.2737	16.2104	22.1097	20.0901	27.3186	0.952576	1.08729	0.504819	-0.138192	0.305202	0.000128651	0.000128651	0.0327623	0.560919	0.164977
YALI0A05137g	mitochondrial membrane	335.356	1040.26	362.378	1522.89	1327.03	1557.42	2.18305	1.63318	0.111801	-0.198616	0.032341	0.000128651	0.000128651	0.638075	0.393096	0.902318
YALI0A05159g	YALI0A05159p	13.1587	26.8692	19.6278	53.3337	31.385	58.8977	2.01903	1.02994	0.576884	-0.764974	0.143163	0.000128651	0.000128651	0.0152945	0.000128651	0.530992
YALI0A05181g	nop53p	33.2788	178.059	55.7456	389.469	221.285	438.888	3.54883	2.41968	0.744252	-0.815603	0.172344	0.000128651	0.000128651	0.000480735	0.000593244	0.478708
YALI0A05203g	YALI0A05203p	0.390756	0.31569	0.22743	0.690817	0.847341	0.487025	0.822035	-0.307761	-0.780843	0.29464	-0.504306	0.0525539	0.554594	0.112332	0.502273	0.260707
YALI0A05225g	YALI0A05225p	2.7899	2.87851	5.97396	9.15956	5.813	3.73182	1.71507	0.0451126	1.09848	-0.655995	-1.2954	0.350749	1	0.591425	0.73287	0.519317
YALI0A05247g	map kinase	10.081	3.81094	9.35498	3.43415	3.18138	4.05565	-1.55361	-1.40341	-0.107826	-0.110303	0.239978	0.000128651	0.000128651	0.648545	0.656355	0.301334
YALI0A05291g	YALI0A05291p	1.87677	1.08576	1.28159	1.27337	1.6695	0.616295	-0.559603	-0.789548	-0.550314	0.390764	-1.04695	0.204772	0.0711607	0.196533	0.402257	0.0438656
YALI0A05357g	ser thr protein phosphatase	50.9783	63.8942	52.1406	82.6479	96.2303	67.2052	0.697094	0.325801	0.0325222	0.219514	-0.298405	0.000703986	0.129179	0.898681	0.32752	0.171026
YALI0A05379g	para-aminobenzoate synthase	25.9933	29.2011	27.4146	56.2311	41.0907	56.0211	1.11323	0.167879	0.0768019	-0.452556	-0.00539629	0.000128651	0.467299	0.748308	0.0394725	0.983049
YALI0A05401g	cbf nf-y family transcription	74.5108	111.036	103.904	277.474	283.001	277.517	1.89683	0.575505	0.479724	0.0284519	0.00022198	0.000128651	0.00609388	0.0236439	0.909294	0.99889
YALI0A05423g	small nuclear ribonucleoprotein f	313.105	538.798	321.597	1320.42	1183.19	1217.07	2.07627	0.783098	0.0386069	-0.158314	-0.117576	0.000128651	0.000128651	0.877905	0.503482	0.636765
YALI0A05533g	nma111	6.3284	2.94221	5.88697	9.45269	10.5368	8.60459	0.578884	-1.10494	-0.104315	0.156634	-0.135618	0.0084483	0.000128651	0.660816	0.52456	0.592249
YALI0A05555g	rcl1p	36.0952	103.4	41.6789	150.182	92.5218	181.485	2.05683	1.51836	0.207512	-0.698846	0.273137	0.000128651	0.000128651	0.350646	0.00134609	0.228605
YALI0A05577g	spt3 dosage dependent suppressor of ty-induced promoter mutations-like protein	27.1153	10.2532	24.3383	9.35726	7.53499	9.45839	-1.53495	-1.40303	-0.155876	-0.31248	0.0155088	0.000128651	0.000128651	0.493783	0.143029	0.953799
YALI0A05665g	YALI0A05665p	0.0618347	0.181942	0.231049	0.382091	0.559863	0.445461	2.62743	1.55699	1.90171	0.551159	0.221382	0.00781678	1	1	0.283325	0.69575
YALI0A05775g	YALI0A05775p	68.5973	113.567	118.201	251.654	189.365	272.978	1.87522	0.727315	0.785024	-0.410273	0.117342	0.000128651	0.00124095	0.000249257	0.0535044	0.617533
YALI0A05885g	YALI0A05885p	14.3988	37.5693	30.2226	33.8878	57.9993	32.9765	1.23482	1.38361	1.06969	0.775268	-0.0393304	0.000128651	0.000128651	0.000128651	0.000128651	0.875053
YALI0A05929g	YALI0A05929p	24.4825	30.7841	25.5142	39.1066	36.4829	37.7853	0.675659	0.330431	0.0595447	-0.100192	-0.0495863	0.000921726	0.122589	0.801442	0.667681	0.831116
YALI0A05951g	nitrosoguanidine resistance	5.13122	12.0534	8.11393	14.9931	14.1297	15.1461	1.54693	1.23207	0.6611	-0.0855683	0.0146486	0.000128651	0.000128651	0.00898193	0.724218	0.955588
YALI0A05973g	YALI0A05973p	12.966	6.86792	18.6679	10.2776	7.87037	8.46107	-0.335224	-0.916788	0.525831	-0.385005	-0.280596	0.453087	0.0471573	0.192117	0.419471	0.556981
YALI0A05995g	csl4p	64.0811	197.68	71.3308	325.578	366.743	326.064	2.34503	1.6252	0.154627	0.171767	0.00215284	0.000128651	0.000128651	0.507965	0.478961	0.993193
YALI0A06017g	YALI0A06017p	0.184281	0.425825	1.32783	1.25886	0.906709	1.59436	2.77214	1.20835	2.84909	-0.473409	0.340854	0.194202	1	0.189109	0.647814	0.71991
YALI0A06039g	YALI0A06039p	0.210182	0.165693	0.304366	0.219162	0.20029	0.722528	0.0603606	-0.34312	0.534172	-0.129905	1.72106	1	1	1	1	0.128403
YALI0A06061g	YALI0A06061p	15.1565	13.1676	21.7159	20.9508	14.1862	25.7012	0.467063	-0.202944	0.518814	-0.562516	0.29483	0.0290725	0.382528	0.0129986	0.00808754	0.172078
YALI0A06105g	reverse transcriptase	0.0111618	0.134004	0.0106256	0.0202577	0.056517	0.101507	0.859906	3.58564	-0.0710184	1.48021	2.32504	1	1	1	1	1
YALI0A06171g	YALI0A06171p	2.68967	0.551182	0.471963	0.123797	0.21716	0.154098	-4.44138	-2.28683	-2.51069	0.810785	0.315874	0.000128651	0.000128651	0.000128651	1	1
YALI0A06215g	histone h4	0.0945536	0.138643	0.294213	0.0419389	0.139068	0.0138114	-1.17284	0.552168	1.63766	1.72943	-1.60243	1	1	1	1	1
YALI0A06347g	kelch repeat protein	19.2652	29.1659	29.0357	13.0762	11.6558	13.0376	-0.559053	0.598281	0.591828	-0.165897	-0.00426376	0.0125664	0.00544798	0.00526181	0.526822	0.986829
YALI0A06369g	general stress response protein whi2	29.6274	14.3573	26.5314	12.9705	12.1461	11.5444	-1.1917	-1.04515	-0.159233	-0.0947382	-0.168041	0.000128651	0.000128651	0.486241	0.719216	0.50598
YALI0A06435g	prb1p	2.17449	10.2866	34.5029	0.427414	2.96878	0.466564	-2.34697	2.24201	3.98797	2.79616	0.126441	0.000128651	0.000128651	0.000128651	0.000128651	0.823657
YALI0A06457g	YALI0A06457p	0.182595	0.448806	1.15275	0.491012	0.576761	0.139513	1.42711	1.29745	2.65836	0.232216	-1.81536	0.147506	0.195096	0.0270163	0.781171	0.136697
YALI0A06479g	rsa4p	21.811	31.5345	20.8065	30.8448	19.7453	41.1768	0.499972	0.531878	-0.068017	-0.643518	0.416805	0.0149572	0.0150411	0.775101	0.00124095	0.050716
YALI0A06501g	YALI0A06501p	334.181	1013.37	296.538	1639.97	1353.32	1749.65	2.29497	1.60046	-0.172411	-0.277164	0.0933909	0.000128651	0.000128651	0.469971	0.231153	0.720748
YALI0A06523g	ribonuclease	66.09	111.299	69.8019	203.569	153.345	192.502	1.62302	0.751934	0.0788341	-0.408738	-0.0806486	0.000128651	0.000249257	0.742649	0.0658921	0.74499
YALI0A06589g	glycolipid 2-alpha-mannosyltransferase	88.399	28	74.1076	4.98342	5.6119	3.87117	-4.14882	-1.6586	-0.254409	0.171353	-0.364366	0.000128651	0.000128651	0.249893	0.556649	0.214916
YALI0A06611g	pentatricopeptide repeat-containing protein partial	13.052	26.8025	12.8508	30.7511	19.1836	35.2735	1.23637	1.0381	-0.02241	-0.680764	0.197949	0.000128651	0.000128651	0.926775	0.000593244	0.375223
YALI0A06633g	YALI0A06633p	210.015	669.078	241.109	4040.12	2474.5	3432.38	4.26583	1.67168	0.199194	-0.70726	-0.235188	0.000128651	0.000128651	0.390859	0.00155386	0.340155
YALI0A06655g	peroxisomal abc transporter	83.4181	29.1057	49.152	22.6693	20.8878	17.9459	-1.87962	-1.51906	-0.763111	-0.118079	-0.33709	0.000128651	0.000128651	0.000249257	0.615968	0.117247
YALI0A06677g	YALI0A06677p	10.5262	53.3534	13.5501	4.56051	32.1566	4.47287	-1.20672	2.34159	0.364319	2.81785	-0.0279947	0.000128651	0.000128651	0.121797	0.000128651	0.936369
YALI0A06699g	gbg_yarli ame: full=guanine nucleotide-binding protein subunit gamma flags: precursor	14.1585	22.4732	17.6057	12.4788	32.8812	6.8774	-0.182184	0.666539	0.314379	1.39778	-0.859545	0.644937	0.056271	0.396114	0.000128651	0.0399303
YALI0A06721g	YALI0A06721p	8.74384	6.41729	10.3273	4.57174	7.74637	3.23612	-0.935524	-0.446303	0.240117	0.760777	-0.498478	0.018804	0.245693	0.525832	0.0597145	0.311822
YALI0A06743g	glutathione s-transferase	223.947	202.806	119.145	35.6769	76.1145	21.0181	-2.65009	-0.143058	-0.910432	1.09318	-0.76336	0.000128651	0.554624	0.000128651	0.000128651	0.000921726
YALI0A06765g	regulatory protein suaprga1	92.8539	70.8453	65.8811	120.683	119.343	130.665	0.378193	-0.390291	-0.495099	-0.0161086	0.114647	0.0856239	0.0762261	0.021698	0.950051	0.634632
YALI0A06787g	ybr159w-like protein	19.8108	6.0018	15.9776	10.4139	9.36511	10.5966	-0.927779	-1.72282	-0.310237	-0.153139	0.0251003	0.000128651	0.000128651	0.167763	0.553646	0.928272
YALI0A06809g	YALI0A06809p	526.864	782.023	401.052	1370.95	1133.34	1317.6	1.37968	0.569781	-0.393639	-0.274593	-0.0572599	0.000128651	0.00986761	0.0743133	0.232123	0.829009
YALI0A06831g	YALI0A06831p	44.5003	77.4999	50.357	100.866	100.448	93.6637	1.18056	0.80038	0.178379	-0.00598906	-0.106882	0.000128651	0.000366133	0.437411	0.981695	0.650559
YALI0A06886g	YALI0A06886p	37.1124	29.1057	35.5172	32.5049	29.3888	28.6346	-0.191246	-0.350599	-0.0633842	-0.145392	-0.182896	0.399423	0.0938009	0.792875	0.531076	0.426454
YALI0A06908g	adp-ribose 1 -phosphate phosphatase	190.798	180.81	189.866	273.788	411.168	198.52	0.521012	-0.077578	-0.00706963	0.586666	-0.46378	0.0107453	0.75179	0.978672	0.00736588	0.0272559
YALI0A06930g	YALI0A06930p	2.58713	1.05433	1.81389	2.18833	1.66211	1.94673	-0.241522	-1.29503	-0.512271	-0.396813	-0.168781	0.523154	0.00134609	0.165164	0.310122	0.685108
YALI0A06952g	YALI0A06952p	8.39848	16.8129	15.8538	6.38701	23.5453	5.01988	-0.394986	1.00137	0.916631	1.88222	-0.347489	0.422911	0.018227	0.0326035	0.000128651	0.493028
YALI0A06974g	alpha-ketoglutarate dependent xanthine dioxygenase	2.84509	22.6346	3.57337	0.348144	21.1275	0.246268	-3.03072	2.99199	0.328812	5.92329	-0.499454	0.000128651	0.000128651	0.329582	0.000128651	1
YALI0A06996g	ccl1p	34.958	66.7205	36.1091	85.8351	75.9012	81.3486	1.29594	0.932506	0.0467396	-0.177444	-0.0774501	0.000128651	0.000128651	0.8532	0.430599	0.746589
YALI0A07018g	actin cytoskeleton-regulatory complex protein sla1	7.64849	3.38893	7.01583	3.01165	3.37113	3.28774	-1.34462	-1.17435	-0.124561	0.162681	0.126543	0.000128651	0.000128651	0.59172	0.517754	0.627206
YALI0A07062g	nuclear pore protein ely5	91.6193	169.827	92.1053	301.205	271.936	287.573	1.71702	0.890342	0.00763303	-0.147479	-0.0668196	0.000128651	0.000128651	0.975812	0.538399	0.796707
YALI0A07084g	mitochondrial import receptor subunit tom20	406.579	300.736	254.039	260.298	181.324	309.801	-0.643369	-0.435036	-0.678485	-0.521598	0.251175	0.00266708	0.0566357	0.00134609	0.0153802	0.269819
YALI0A07106g	integral membrane channel protein	23.8968	17.3542	23.7819	10.7662	10.3305	10.2899	-1.1503	-0.461529	-0.0069548	-0.059602	-0.0652935	0.000128651	0.0279671	0.979008	0.808792	0.784287
YALI0A07128g	YALI0A07128p	3.70273	2.78522	3.89653	2.48811	3.77354	1.546	-0.573542	-0.410799	0.0735992	0.600868	-0.686506	0.0516014	0.179082	0.826778	0.0426474	0.0465606
YALI0A07142g	endo- -beta- glucanase	0.060104	0.217642	0.143754	0.14334	0.275437	0.166572	1.25391	1.85642	1.25807	0.942276	0.216702	1	1	1	1	1
YALI0A07238g	transposon tx1 uncharacterized 149 kda	5.85944	4.33188	5.8638	4.90055	4.91205	4.6615	-0.25782	-0.435768	0.00107237	0.00338088	-0.0721474	0.244698	0.0424973	0.996359	0.989015	0.774426
YALI0A07249g	gag-like protein	3.72869	1.76849	3.78924	1.72222	1.69874	1.51875	-1.11439	-1.07615	0.0232413	-0.019812	-0.181387	0.000128651	0.000480735	0.93489	0.956656	0.590756
YALI0A07403g	rho-gdp dissociation inhibitor	554.597	854.922	582.355	1018.2	1217.74	1064.93	0.876504	0.624353	0.0704598	0.258195	0.0647457	0.000249257	0.00451	0.786419	0.274181	0.798585
YALI0A07425g	flavin-binding	2.36956	8.05305	1.12105	0.201495	0.564054	0.106062	-3.5558	1.76492	-1.07977	1.48509	-0.925843	0.000128651	0.000128651	0.000813847	0.00479234	1
YALI0A07447g	synaptic vesicle transporter svop	1.3942	0.644465	1.67898	0.247371	3.5744	0.239139	-2.49469	-1.11326	0.268153	3.85295	-0.0488268	0.000128651	0.00432242	0.459001	0.000128651	1
YALI0A07557g	YALI0A07557p	0.708509	0.524975	0.8262	0.398534	1.00807	0.352537	-0.830084	-0.432536	0.221706	1.33883	-0.176926	0.0493907	0.300032	0.598884	0.00155386	0.73193
YALI0A07579g	gaba permease	0.0197713	1.88212	0.0152866	0.0471439	0.419053	0.0501918	1.25366	6.57281	-0.37114	3.15199	0.0903822	1	0.322955	1	0.00995702	1
YALI0A07601g	YALI0A07601p	2.2314	2.89204	2.91649	0.504126	1.20745	0.590872	-2.14609	0.374134	0.386279	1.2601	0.229059	0.000128651	0.20022	0.177682	0.00165734	0.602935
YALI0A07623g	archaeal flagellin n-terminal-like domain-containing protein	3.30961	2.3071	3.95743	0.600846	0.532132	0.758488	-2.4616	-0.52058	0.257902	-0.175211	0.336132	0.000128651	0.0955313	0.396207	0.737914	0.471242
YALI0A07645g	YALI0A07645p	22.6792	58.2831	41.2515	46.253	49.3115	38.5196	1.02818	1.36171	0.863075	0.0923771	-0.263955	0.141839	0.0521846	0.218136	0.892268	0.686411
YALI0A07667g	YALI0A07667p	1.89558	3.76098	3.87017	3.68328	4.86411	3.462	0.958351	0.988472	1.02976	0.401187	-0.0893847	0.00933221	0.00763701	0.00517012	0.222928	0.81283
YALI0A07689g	centromere kinetochore protein zw10	28.9693	18.4057	23.9806	17.7937	21.9569	16.6736	-0.703159	-0.654376	-0.272658	0.303309	-0.0938011	0.000813847	0.0018631	0.209932	0.156106	0.692714
YALI0A07711g	YALI0A07711p	0	0	0.423936	0.272432	0	0	inf	0	inf	#NAME?	#NAME?	1	1	1	1	1
YALI0A07733g	enoyl- hydratase isomerase family protein	325.149	280.089	192.952	173.348	267.576	102.155	-0.907432	-0.215218	-0.752864	0.626275	-0.762908	0.000128651	0.375684	0.000249257	0.00413084	0.000593244
YALI0A07755g	YALI0A07755p	21.6552	7.6221	16.8402	5.22511	10.2182	3.43307	-2.05118	-1.50645	-0.362801	0.967605	-0.605965	0.000128651	0.000128651	0.203809	0.00286433	0.110307
YALI0A07777g	YALI0A07777p	1.99166	1.16863	2.99975	1.05999	2.0082	0.685535	-0.909926	-0.769155	0.59087	0.921856	-0.628743	0.156161	0.20821	0.283936	0.162157	0.410724
YALI0A07799g	ydr493w-like protein	593.218	2082.99	642.239	3362.66	3500.89	3080.05	2.50297	1.81202	0.114549	0.0581216	-0.126649	0.000128651	0.000128651	0.635272	0.825591	0.606698
YALI0A07821g	cell cycle inhibitor	39.1725	13.2136	24.1389	12.7573	9.35416	11.6333	-1.61852	-1.56781	-0.698478	-0.447644	-0.133059	0.000128651	0.000128651	0.00113525	0.0467861	0.577577
YALI0A07843g	transcriptional activator	1.36787	1.22343	1.7014	0.939129	0.651732	0.978229	-0.542534	-0.161004	0.314797	-0.527045	0.0588487	0.121797	0.667362	0.353182	0.171139	0.892917
YALI0A07865g	YALI0A07865p	8.77237	10.2655	13.5603	4.94146	5.86575	6.31907	-0.828031	0.226771	0.628346	0.24738	0.354776	0.0249358	0.52917	0.0534343	0.543613	0.36652
YALI0A07887g	YALI0A07887p	10.0606	63.6915	10.0242	98.8977	88.6571	107.885	3.29722	2.66238	-0.00522621	-0.1577	0.125481	0.000128651	0.000128651	0.986469	0.486711	0.576247
YALI0A07997g	microtubule-associated protein	11.1502	4.02348	6.17667	7.15515	7.86624	5.43665	-0.640016	-1.47055	-0.85217	0.136692	-0.396265	0.00134609	0.000128651	0.000128651	0.550591	0.0585291
YALI0A08019g	phosphoglycerate mutase	45.8649	42.8372	61.6012	16.4254	21.7386	15.8204	-1.48146	-0.0985252	0.425568	0.404328	-0.0541467	0.000128651	0.679975	0.0402329	0.0532152	0.827737
YALI0A08041g	high affinity camp	74.5429	68.0011	103.265	39.4649	33.0699	49.5765	-0.917501	-0.132511	0.470212	-0.255051	0.329086	0.000128651	0.596162	0.0327623	0.245742	0.129652
YALI0A08063g	protein vts1	25.6077	11.7514	23.7686	7.75223	6.18958	8.00436	-1.72389	-1.12375	-0.107524	-0.324771	0.0461741	0.000128651	0.000128651	0.647294	0.202252	0.869936
YALI0A08077g	serine threonine-protein phosphatase pp1	595.088	898.808	695.191	1204.55	943.204	1197.86	1.01732	0.594911	0.224308	-0.352848	-0.00803074	0.000128651	0.00727632	0.359657	0.136059	0.9773
YALI0A08107g	histone chaperone rtt106	40.671	39.3186	47.8737	55.1756	55.2858	50.4352	0.440031	-0.0487891	0.235234	0.00287789	-0.129601	0.0387898	0.839089	0.281562	0.991085	0.580299
YALI0A08129g	deoxyhypusine hydroxylase	107.31	407.356	168.983	622.019	553.206	645.921	2.53517	1.9245	0.655091	-0.169143	0.0543997	0.000128651	0.000128651	0.00246805	0.487342	0.833847
YALI0A08151g	rpa12p	120.436	837.963	184.546	1349.14	1497.36	1491.13	3.48571	2.79862	0.615716	0.150374	0.144363	0.000128651	0.000128651	0.00535363	0.541179	0.556176
YALI0A08165g	YALI0A08165p	11.2833	3.37826	9.1237	2.33222	2.19729	2.24866	-2.27442	-1.73984	-0.306502	-0.085977	-0.0526389	0.000128651	0.000128651	0.148449	0.745375	0.847475
YALI0A08195g	YALI0A08195p	0.304494	0.214747	2.2994	0.122438	0.07911	0.040906	-1.31436	-0.503779	2.91677	-0.630122	-1.58167	1	1	0.00345381	1	1
YALI0A08217g	acid phosphatase	0.130974	0.293402	0.183515	0.0714584	0.229973	0.0392319	-0.874103	1.1636	0.486618	1.68629	-0.865078	1	1	1	1	1
YALI0A08239g	ynl234w-like protein	43.2477	12.0388	25.8409	8.0437	7.90768	9.32597	-2.42669	-1.84493	-0.742969	-0.0246035	0.213395	0.000128651	0.000128651	0.000366133	0.928333	0.390456
YALI0A08261g	protein bni4	8.38489	3.84352	7.29287	2.53813	3.112	2.49951	-1.72402	-1.12537	-0.201305	0.294072	-0.0221198	0.000128651	0.000128651	0.363638	0.214688	0.936369
YALI0A08327g	YALI0A08327p	0.113951	0.0890404	0.0700303	0.267025	0.0886437	0.13479	1.22856	-0.355885	-0.702366	-1.59088	-0.986265	1	1	1	1	1
YALI0A08338g	YALI0A08338p	0	0.156504	0.369759	0	0.239992	0.295066	0	inf	inf	inf	inf	1	1	1	1	1
YALI0A08360g	alkaline serine protease alp1	4.61594	5.22921	1.88937	0.116843	0.200831	0.129192	-5.30398	0.179968	-1.28872	0.781414	0.144945	0.000128651	0.512608	0.000128651	1	1
YALI0A08404g	YALI0A08404p	0.043553	0.221099	0.105453	0.186437	0.237977	0.114175	2.09785	2.34385	1.27575	0.35213	-0.707446	1	1	1	1	1
YALI0A08426g	dna polymerase delta catalytic subunit	7.75052	3.66228	10.3841	4.32574	3.61961	6.05254	-0.841345	-1.08155	0.422012	-0.257112	0.484593	0.000128651	0.000128651	0.0480549	0.267679	0.0251685
YALI0A08448g	pdr16p	24.1593	72.5379	31.2621	21.6023	16.2076	38.2462	-0.161399	1.58615	0.371835	-0.41451	0.824134	0.481652	0.000128651	0.0725254	0.0650942	0.000128651
YALI0A08536g	gaa1p	25.1078	4.77333	15.4295	4.81193	3.17022	5.92421	-2.38345	-2.39507	-0.702443	-0.602034	0.300007	0.000128651	0.000128651	0.000921726	0.0206212	0.230003
YALI0A08558g	YALI0A08558p	13.0926	16.2164	22.413	10.8997	14.6359	9.19468	-0.264469	0.308701	0.775579	0.425232	-0.245412	0.308594	0.190756	0.000128651	0.0909345	0.397361
YALI0A08580g	dna repair protein	16.4118	30.7027	27.2199	57.1009	48.9186	57.1164	1.79878	0.903628	0.729926	-0.223131	0.000392115	0.000128651	0.000128651	0.000366133	0.307992	0.99842
YALI0A08624g	YALI0A08624p	0.320259	0.953754	0.755702	0.508463	1.0024	0.853229	0.666903	1.57438	1.23858	0.979242	0.746789	0.517793	0.113583	0.18319	0.233136	0.364306
YALI0A08646g	guanine nucleotide exchange factor	110.901	153.047	150.233	212.154	215.565	225.891	0.935839	0.464698	0.437929	0.0230116	0.0905122	0.000128651	0.0295499	0.0425724	0.926745	0.705747
YALI0A08668g	bud16p	45.4649	57.2319	53.0438	60.3092	51.752	61.2851	0.407626	0.332067	0.222431	-0.220765	0.0231575	0.0520414	0.123459	0.317168	0.311861	0.925298
YALI0A08734g	class iii	115.304	220.219	101.995	72.4174	296.197	43.409	-0.671039	0.933491	-0.176951	2.03215	-0.738343	0.0018631	0.000128651	0.437854	0.000128651	0.000249257
YALI0A08800g	aspartic-type endopeptidase	0.00611857	0.03748	0.02076	0.065179	0.13012	0.0523759	3.41314	2.61486	1.76254	0.997362	-0.315504	1	1	1	1	1
YALI0A08866g	sds23_yarli ame: full=protein sds23	14.976	11.5027	14.1892	6.57435	5.82546	5.47219	-1.18774	-0.380679	-0.0778604	-0.174476	-0.26473	0.0160562	0.418957	0.876381	0.776857	0.655183
YALI0A08888g	YALI0A08888p	0.0988206	0.148034	0.22517	0.544576	0.214593	0.22099	2.46225	0.583045	1.18813	-1.34353	-1.30115	0.22794	1	1	0.253905	0.288085
YALI0A08932g	tick partial	0	0	0	0	0	0	0	0	0	0	0	1	1	1	1	1
YALI0A08998g	sugar transporter stl1	0.30823	4.97851	0.134453	0.883857	3.90371	0.577395	1.5198	4.01363	-1.19691	2.14296	-0.614254	0.000813847	0.000128651	1	0.000128651	0.142572
YALI0A09020g	transcription factor	5.56993	3.38847	6.30935	1.5267	2.41004	1.612	-1.86725	-0.717023	0.179833	0.658647	0.0784388	0.000128651	0.000813847	0.42614	0.00889315	0.796423
YALI0A09042g	ubiquinone biosynthesis monooxygenase coq6	41.4775	31.8961	27.0245	22.2917	16.5558	30.6191	-0.895824	-0.378947	-0.61806	-0.429168	0.457927	0.000128651	0.0967821	0.00325849	0.0488658	0.0374792
YALI0A09064g	membrane protein tms1	55.0474	97.8943	88.7338	46.6664	73.1577	44.6015	-0.23829	0.830552	0.68881	0.648626	-0.0652903	0.279035	0.000128651	0.00134609	0.00134609	0.78487
YALI0A09086g	YALI0A09086p	125.649	86.5525	149.601	102.74	59.7304	126.898	-0.2904	-0.537755	0.251718	-0.782465	0.304671	0.179694	0.0084483	0.247924	0.000128651	0.160258
YALI0A09108g	peptidyl-prolyl cis-trans isomerase	15.9991	25.7104	18.3331	18.5529	22.0776	18.8571	0.213655	0.684356	0.196456	0.250936	0.0234558	0.35907	0.00134609	0.396472	0.264849	0.929296
YALI0A09196g	---NA---	3.21223	4.51882	6.00017	5.05762	2.02318	2.14183	0.654886	0.492374	0.90143	-1.32183	-1.23961	0.441428	0.578725	0.25935	0.181511	0.187304
YALI0A09262g	alkaline serine protease alp1	0.116071	0.103584	0.0941991	0.16997	0.384619	0.0564056	0.550269	-0.164201	-0.301223	1.17815	-1.59137	1	1	1	0.0498387	1
YALI0A09284g	phosphatidylglycerol phosphatidylinositol transfer protein	112.79	74.3614	60.5509	41.3122	59.1634	32.9259	-1.449	-0.601014	-0.897421	0.518136	-0.327347	0.000128651	0.00276585	0.000128651	0.0139402	0.142702
YALI0A09317g	tick partial	0	0	0	0	0	0	0	0	0	0	0	1	1	1	1	1
YALI0A09383g	pantothenate transporter liz1	1106.8	125.837	163.655	105.321	58.864	60.151	-3.39354	-3.13678	-2.75767	-0.839335	-0.808132	0.000128651	0.000128651	0.000128651	0.000593244	0.00124095
YALI0A09405g	YALI0A09405p	7.15653	3.13776	7.3733	4.22923	3.61481	3.31613	-0.758864	-1.18952	0.0430503	-0.226477	-0.350894	0.00374416	0.000128651	0.885084	0.463522	0.241467
YALI0A09427g	mst1p	27.4741	45.5293	23.8989	53.6987	33.4914	66.7426	0.966817	0.728726	-0.201123	-0.681096	0.31372	0.000128651	0.000249257	0.361942	0.000921726	0.147997
YALI0A09438g	YALI0A09438p	417.682	1081.73	341.551	1669.51	1568.41	1819.14	1.99895	1.37286	-0.290305	-0.0901232	0.12383	0.000128651	0.000128651	0.198762	0.718644	0.607439
YALI0A09449g	isoamyl acetate-hydrolyzing esterase 1 homolog	1.86607	3.56477	4.96927	4.23793	2.44719	4.66149	1.18335	0.933805	1.41303	-0.792234	0.137433	0.00216785	0.0159727	0.000249257	0.0341592	0.724218
YALI0A09471g	YALI0A09471p	0	0.115118	0.151646	0.103117	0	0	inf	inf	inf	#NAME?	#NAME?	1	1	1	1	1
YALI0A09515g	YALI0A09515p	0.45434	1.18782	1.68841	1.52329	0.847261	0	1.74534	1.38647	1.89382	-0.84631	#NAME?	1	1	0.191872	1	1
YALI0A09537g	btb domain and ankyrin repeat protein	1.39223	1.06465	1.67181	0.782596	0.69287	0.961294	-0.831057	-0.387023	0.26401	-0.175683	0.29671	0.00345381	0.167506	0.330155	0.613969	0.34621
YALI0A09559g	YALI0A09559p	2.15316	0.852304	3.35445	0.435054	0.21596	0.58124	-2.30719	-1.33701	0.639625	-1.01043	0.41794	0.000128651	0.00216785	0.0465606	0.108844	0.430549
YALI0A09592g	g protein complex alpha subunit	144.112	168.626	176.418	187.783	177.5	160.889	0.381875	0.226635	0.29181	-0.0812476	-0.222995	0.0868744	0.33064	0.203374	0.747665	0.334603
YALI0A09614g	YALI0A09614p	0.279836	0.50292	0.572389	1.21259	1.25962	0.944126	2.11544	0.845745	1.03241	0.0548949	-0.361038	0.00145073	0.169594	0.0877081	0.913921	0.458952
YALI0A09636g	nicotinamide n-methyltransferase	147.653	370.401	127.922	747.491	594.162	735.717	2.33985	1.32688	-0.206939	-0.331201	-0.0229046	0.000128651	0.000128651	0.37099	0.155863	0.933555
YALI0A09658g	f-box and wd repeat-containing protein	35.8504	26.3906	39.4678	19.7043	20.4567	17.936	-0.863482	-0.441965	0.138685	0.054065	-0.135648	0.000128651	0.0337702	0.553886	0.825242	0.559152
YALI0A09680g	probable exonuclease v isoform 2	18.9308	25.7486	24.1192	36.6113	36.3557	37.3975	0.951551	0.443756	0.349442	-0.0101093	0.0306533	0.000128651	0.03525	0.103408	0.966982	0.901357
YALI0A09702g	m protein repeat protein	49.6894	64.2964	44.8487	61.2727	100.089	48.6788	0.302306	0.3718	-0.147872	0.707966	-0.331951	0.179509	0.0935955	0.515634	0.000813847	0.129834
YALI0A09724g	dna mismatch repair protein msh3	5.8626	3.19006	6.29352	5.6087	3.88445	7.2973	-0.0638736	-0.877956	0.102328	-0.529956	0.379697	0.79832	0.000128651	0.67458	0.0173134	0.0775742
YALI0A09746g	dna replication complex gins protein psf1	59.1292	95.4192	102.623	221.184	169.652	226.498	1.90331	0.690409	0.795409	-0.382668	0.0342467	0.000128651	0.00124095	0.000249257	0.0755154	0.892822
YALI0A09768g	thiazole biosynthetic enzyme	2.06729	1.98036	1.90352	4.23474	4.12578	3.95629	1.03453	-0.0619805	-0.11907	-0.0376073	-0.0981274	0.00145073	0.886895	0.778826	0.921121	0.781744
YALI0A09790g	tor signalling pathway regulator	53.6935	123.443	58.2633	110.026	176.823	105.79	1.03502	1.20102	0.11784	0.684464	-0.0566434	0.000128651	0.000128651	0.61896	0.00124095	0.827644
YALI0A09812g	duf89 domain-containing protein	157.05	233.656	159.957	133.846	89.5999	145.175	-0.230652	0.573161	0.0264587	-0.579001	0.117222	0.309287	0.0084483	0.920977	0.00682208	0.627679
YALI0A09834g	retinoblastoma-binding protein	31.5148	47.5421	37.4983	47.0431	33.7314	51.6145	0.577956	0.593179	0.250795	-0.47989	0.133791	0.00655066	0.00422562	0.258633	0.0246935	0.563538
YALI0A09845g	prenylated rab acceptor 1	470.935	613.63	494.113	1263.25	1188.95	1411.1	1.42354	0.38184	0.0693136	-0.0874474	0.159685	0.000128651	0.0971149	0.787652	0.737952	0.515555
YALI0A09856g	glycine dehydrogenase	73.6388	54.6128	51.5009	18.968	31.8111	22.872	-1.9569	-0.431226	-0.515868	0.745964	0.270019	0.000128651	0.0588305	0.0197117	0.000593244	0.227882
YALI0A09878g	ribonuclease h	44.2089	70.836	52.8804	99.7761	98.2088	94.2609	1.17436	0.680147	0.258396	-0.0228421	-0.0820346	0.000128651	0.00102892	0.239894	0.930441	0.733288
YALI0A09900g	vacuolar atp synthase catalytic subunit a	340.623	212.292	294.115	164.708	115.221	175.674	-1.04827	-0.682125	-0.211795	-0.5155	0.0929954	0.000128651	0.00176047	0.372327	0.021698	0.715969
YALI0A09922g	60s ribosomal protein l35	8861.61	11263.4	6327.64	22397.9	16644.9	25122	1.33772	0.346004	-0.485902	-0.428281	0.165592	0.000128651	0.151725	0.0379508	0.0694787	0.522628
YALI0A09933g	---NA---	1244800	2278690	838005	7596190	7391720	6946550	2.60936	0.872282	-0.570889	-0.0393665	-0.128979	0.000128651	0.000249257	0.0242961	0.885409	0.627531
YALI0A09988g	mitochondrial intermediate peptidase	19.8424	43.7138	18.3282	54.4362	52.6456	55.6001	1.45598	1.1395	-0.114521	-0.0482543	0.0305206	0.000128651	0.000128651	0.62201	0.846043	0.904528
YALI0A10010g	phytanoyl- dioxygenase	94.1034	156.215	48.4999	147.528	251.203	114.171	0.648667	0.731217	-0.956265	0.767865	-0.369786	0.00113525	0.000480735	0.000128651	0.000128651	0.0829423
YALI0A10032g	dihydrofolate synthetase fol3	40.4464	55.8827	40.7905	56.0514	48.333	46.0824	0.470739	0.466392	0.0122231	-0.213741	-0.282534	0.0240508	0.0306466	0.96135	0.350315	0.186385
YALI0A10076g	squalene synthetase	203.572	178.911	173.194	189.734	141.528	207.17	-0.101568	-0.186303	-0.233157	-0.42289	0.126841	0.681177	0.42754	0.319324	0.0525539	0.594119
YALI0A10098g	gtr1p	111.046	123.096	95.633	170.94	174.119	135.47	0.62233	0.14863	-0.215577	0.0265864	-0.335514	0.00460464	0.532148	0.350152	0.919986	0.126558
YALI0A10120g	kelch repeat protein	2.74889	7.83904	7.78826	0.842883	5.36656	0.816104	-1.70544	1.51183	1.50245	2.67059	-0.0465779	0.000128651	0.000128651	0.000128651	0.000128651	0.918687
YALI0A10142g	YALI0A10142p	17.7869	11.961	16.4535	10.7449	10.1468	12.7468	-0.727169	-0.572486	-0.112422	-0.082624	0.246483	0.00134609	0.00906924	0.649966	0.762502	0.314237
YALI0A10164g	thp1p	17.4829	31.9527	20.9609	48.0058	45.2102	43.3637	1.45726	0.869991	0.261758	-0.0865614	-0.146719	0.000128651	0.000128651	0.237948	0.716771	0.521879
YALI0A10186g	YALI0A10186p	10.5303	19.7641	15.3397	14.3829	18.8097	14.9918	0.449804	0.908332	0.542721	0.387118	0.0598184	0.0336953	0.000128651	0.0084483	0.0656051	0.806885
YALI0A10208g	subtilisin-like proteinase spm1	0.0722996	0.0764207	0.122138	0.17043	0.109992	0.145273	1.23712	0.0799754	0.756448	-0.631778	-0.230406	1	1	1	1	1
YALI0A10230g	likely protein kinase	13.6929	6.82841	11.2277	4.26995	3.46325	4.47308	-1.68114	-1.00381	-0.286359	-0.302093	0.0670511	0.000128651	0.000128651	0.18527	0.255724	0.809755
YALI0A10252g	pre-rrna-processing protein ipi1	18.3516	102.274	31.8298	116.227	86.2124	153.582	2.66297	2.47845	0.794471	-0.43098	0.402061	0.000128651	0.000128651	0.000249257	0.0428753	0.0636534
YALI0A10274g	er membrane duf1077 domain-containing protein	226.788	359.592	186.883	512.927	562.078	472.961	1.17741	0.665015	-0.27921	0.132018	-0.117032	0.000128651	0.00145073	0.207581	0.596514	0.635587
YALI0A10296g	udp-n-acetylglucosaminyltransferase	3.11841	3.6137	3.8944	0.525321	1.39333	0.504121	-2.56954	0.212665	0.32059	1.40727	-0.0594276	0.000128651	0.371228	0.155025	0.000128651	0.883332
YALI0A10310g	gtp cyclohydrolase i	181.83	284.908	149.735	149.446	102.309	162.012	-0.282962	0.647907	-0.28018	-0.546697	0.116472	0.194453	0.00206628	0.206167	0.00871438	0.621679
YALI0A10318g	YALI0A10318p	13.4645	6.11247	11.3295	4.34223	4.47424	4.20198	-1.63265	-1.13934	-0.249084	0.0432036	-0.0473683	0.000128651	0.000128651	0.265134	0.872803	0.858907
YALI0A10362g	glycerol-3-phosphate acyltransferase	303.719	48.7221	117.234	29.5744	33.2468	24.412	-3.36032	-2.64009	-1.37334	0.168869	-0.27676	0.000128651	0.000128651	0.000128651	0.470546	0.231617
YALI0A10395g	tick partial	0	0	0	0	0	0	0	0	0	0	0	1	1	1	1	1
YALI0A10439g	triacylglycerol lipase	0.0217625	0.0919476	0.131569	0.104947	0.373314	0.0333711	2.26974	2.07897	2.5959	1.83073	-1.65299	1	1	1	1	1
YALI0A10483g	YALI0A10483p	4.16462	2.55087	5.1559	1.35131	1.02611	1.17773	-1.62383	-0.707197	0.308038	-0.397179	-0.19835	0.000128651	0.0148744	0.264223	0.310805	0.61287
YALI0A10527g	transposon tx1 uncharacterized 149 kda	6.36689	4.9176	6.15097	5.46341	5.38007	5.11026	-0.220786	-0.372633	-0.0497739	-0.0221768	-0.0964067	0.331322	0.0854185	0.837948	0.930441	0.699133
YALI0A10549g	protein lunapark	75.5285	46.6124	52.5849	35.7979	22.1463	40.6679	-1.07715	-0.696307	-0.522372	-0.692808	0.184019	0.000128651	0.000813847	0.0103101	0.000921726	0.424793
YALI0A10571g	n-alpha-acetyltransferase 50	324.408	537.277	288.88	847.812	779.604	834.211	1.38594	0.727856	-0.167338	-0.121003	-0.0233331	0.000128651	0.000703986	0.473386	0.626718	0.928364
YALI0A10593g	siderochrome-iron transporter	0.00325929	0.00711639	0.0338305	0.0583815	0.0768678	0.0726498	4.16288	1.12659	3.37569	0.396867	0.315447	1	1	1	1	1
YALI0A10615g	mitochondrial inner membrane aaa protease	69.1677	50.531	45.1897	34.9395	32.9612	42.42	-0.985238	-0.452929	-0.614103	-0.0840904	0.279886	0.000128651	0.0422682	0.00393818	0.723352	0.199913
YALI0A10637g	fungal specific transcription factor domain-containing protein	13.3244	7.12494	14.2051	6.27293	5.17108	6.14232	-1.08686	-0.903125	0.0923333	-0.278674	-0.0303567	0.000128651	0.000128651	0.697869	0.231737	0.908683
YALI0A10659g	carrier protein	4957.68	0	4756.24	0	0	0	0	0	-0.059842	0	0	1	1	0.832013	1	1
YALI0A10681g	YALI0A10681p	53.4869	62.1545	71.63	38.5864	25.7445	30.3178	-0.471093	0.216671	0.421376	-0.58383	-0.347929	0.0221846	0.326102	0.0458221	0.00581779	0.101542
YALI0A10703g	YALI0A10703p	17.2556	7.28051	18.7418	3.29751	3.38802	3.09634	-2.38762	-1.24496	0.119191	0.0390675	-0.0908125	0.000128651	0.000128651	0.625444	0.915435	0.799908
YALI0A10725g	40s ribosomal protein s7	4270.94	3506.73	2188.67	3493.85	2251.2	4371	-0.289736	-0.284425	-0.9645	-0.63412	0.323146	0.247754	0.270405	0.000128651	0.00709322	0.196286
YALI0A10747g	rna binding protein	945.275	571.281	856.324	141.208	478.324	115.352	-2.74291	-0.726535	-0.142578	1.76016	-0.291787	0.000128651	0.000703986	0.550023	0.000128651	0.192982
YALI0A10769g	rho guanyl nucleotide exchange factor	0.20389	0.113443	0.156649	0.150589	0.473863	0.1277	-0.437179	-0.845827	-0.380258	1.65386	-0.237855	1	1	1	0.000813847	1
YALI0A10813g	rrf1p	67.1657	60.6103	29.8947	68.8112	60.9823	64.4183	0.0349199	-0.148162	-1.16783	-0.174254	-0.0951739	0.892089	0.516585	0.000128651	0.447678	0.693282
YALI0A10879g	sulfur metabolism regulator	987.754	1485.08	1038.64	1866.69	1877.53	1689.94	0.918259	0.588317	0.0724658	0.00835703	-0.143511	0.000128651	0.00889315	0.775948	0.976388	0.561324
YALI0A10901g	YALI0A10901p	0	0	0.14052	0	0	0	0	0	inf	0	0	1	1	1	1	1
YALI0A10945g	nuf2p	0.0565381	1.61652	0.15726	0.13616	1.18477	0.108949	1.26801	4.83753	1.47586	3.12123	-0.321652	1	0.0033556	1	0.000128651	1
YALI0A10967g	YALI0A10967p	15.4916	92.3659	45.9676	14.226	22.2881	12.9123	-0.122954	2.57587	1.56913	0.647739	-0.139782	0.713008	0.000128651	0.000128651	0.0234025	0.672466
YALI0A10989g	YALI0A10989p	3.45283	2.3035	2.84388	1.96808	1.6381	2.15236	-0.810995	-0.58395	-0.279919	-0.264759	0.129132	0.00544798	0.0415855	0.348725	0.441279	0.707031
YALI0A11011g	YALI0A11011p	0.161088	0.0885138	0.160334	0.019439	0	0.03925	-3.05082	-0.863874	-0.00676703	#NAME?	1.01373	1	1	1	1	1
YALI0A11077g	scw11p	5.55366	6.37988	3.41458	5.6751	6.8529	4.74356	0.0312078	0.20009	-0.701731	0.272068	-0.258676	0.931095	0.535126	0.0234025	0.37867	0.432374
YALI0A11099g	kinesin heavy chain	36.0795	27.0784	30.928	14.2562	13.9462	14.432	-1.33958	-0.414034	-0.222265	-0.0317215	0.0176788	0.000128651	0.0496126	0.313426	0.89885	0.944383
YALI0A11121g	YALI0A11121p	47.0161	101.964	47.5377	210.188	208.007	200.354	2.16045	1.11683	0.0159169	-0.0150428	-0.0691279	0.000128651	0.000128651	0.951533	0.955388	0.778161
YALI0A11143g	vacuolar atp synthase subunit c	211.788	160.513	193.911	217.318	152.897	193.991	0.0371904	-0.399934	-0.127227	-0.507248	-0.163818	0.887241	0.0681053	0.601606	0.0162227	0.481311
YALI0A11157g	atp-dependent rna helicase sub2	96.4688	32.981	67.0124	37.8153	34.7256	46.9882	-1.35109	-1.54843	-0.525635	-0.122971	0.313327	0.000128651	0.000128651	0.0169743	0.595589	0.147936
YALI0A11198g	YALI0A11198p	0.673543	0.234682	0.8594	0.141602	0.206959	0.250821	-2.24993	-1.52106	0.35156	0.547498	0.824814	0.000128651	0.000813847	0.368763	1	1
YALI0A11220g	YALI0A11220p	5.29366	8.53807	7.44318	13.1829	13.8901	13.1234	1.31633	0.689643	0.491654	0.0753842	-0.0065284	0.000128651	0.0189648	0.107628	0.792901	0.982443
YALI0A11407g	kel3p	32.0966	51.2831	27.7558	69.1342	52.9739	72.2416	1.10698	0.676063	-0.209634	-0.384118	0.0634309	0.000128651	0.000813847	0.348527	0.0734462	0.798081
YALI0A11473g	abc multidrug transporter mdr1	0.376801	0.594341	0.273394	6.57703	5.95157	5.42284	4.12556	0.657485	-0.462822	-0.144166	-0.278388	0.000128651	0.10066	0.28411	0.64986	0.352089
YALI0A11517g	YALI0A11517p	34.4898	45.0966	47.8564	81.0832	68.5456	84.1332	1.23323	0.38685	0.472543	-0.242338	0.0532737	0.000128651	0.0675995	0.0207909	0.277042	0.829475
YALI0A11539g	dna repair and recombination protein pif1	4.04454	2.49099	3.8433	4.54821	4.13088	5.08204	0.169325	-0.699255	-0.0736308	-0.138851	0.160109	0.506381	0.00422562	0.780199	0.607936	0.524816
YALI0A11561g	YALI0A11561p	0.912446	0.883965	1.33892	0.131418	0.624992	0.144822	-2.79557	-0.0457509	0.553263	2.24967	0.140112	0.000128651	0.925082	0.143613	0.000921726	1
YALI0A11605g	mfs transporter	0.731546	1.50032	1.40067	0.470296	0.576503	0.451297	-0.637381	1.03625	0.937095	0.29376	-0.0594919	0.156758	0.00591028	0.0135961	0.537665	0.914399
YALI0A11627g	YALI0A11627p	0.171209	0.157947	0.211024	0.561268	0.249035	0.3066	1.71293	-0.116321	0.301651	-1.17234	-0.872329	0.0917417	1	1	0.15958	0.288139
YALI0A11649g	YALI0A11649p	0.302231	0.163845	0.354134	0.0916652	0.154598	0.0533461	-1.72121	-0.883323	0.228643	0.754071	-0.780992	1	1	1	1	1
YALI0A11671g	YALI0A11671p	5.35959	4.08295	6.01636	2.24826	2.12087	1.64999	-1.25331	-0.392513	0.166767	-0.0841521	-0.446354	0.000128651	0.119977	0.521049	0.810055	0.156161
YALI0A11737g	YALI0A11737p	0.11886	0.069167	0.210026	0	0.139745	0.17339	#NAME?	-0.78111	0.821299	inf	inf	1	1	1	1	1
YALI0A11759g	kelch repeat protein	0.0666766	0.346944	0.328357	0.702856	4.27418	0.653685	3.39798	2.37945	2.30001	2.60435	-0.104635	0.000703986	1	1	0.000128651	0.850662
YALI0A11781g	histone h4	0.218189	1.93533	0.80029	0.0529942	1.28868	0.040074	-2.04167	3.14893	1.87494	4.60391	-0.403169	1	0.000128651	0.000128651	0.000128651	1
YALI0A11803g	short-chain dehydrogenase	0.214006	0.160958	1.44293	0.134426	0.137672	0.14092	-0.670842	-0.410966	2.75328	0.0344298	0.0680677	1	1	0.000128651	1	1
YALI0A11847g	YALI0A11847p	0.0107729	0.0117608	0.0567214	0.0456961	0.0259624	0	2.08467	0.126587	2.39649	-0.815647	#NAME?	1	1	1	1	1
YALI0A11869g	antiviral helicase ski2	5.24805	2.96238	4.95243	3.14668	3.198	3.40191	-0.737952	-0.825025	-0.0836458	0.0233412	0.112515	0.000703986	0.000128651	0.729312	0.932933	0.653354
YALI0A11891g	YALI0A11891p	0.263776	15.9877	1.43262	1.20235	18.7918	0.441435	2.18847	5.9215	2.44127	3.96617	-1.44559	0.255836	0.21131	0.23053	0.0023686	0.318425
YALI0A11935g	YALI0A11935p	9.07343	20.2925	19.022	16.392	20.4149	16.4639	0.853268	1.16123	1.06795	0.316636	0.00631386	0.00124095	0.000128651	0.000128651	0.19286	0.982624
YALI0A12001g	mitochondrial rna polymerase	3.52856	6.33298	4.60025	5.76044	6.16298	7.83397	0.7071	0.843805	0.382633	0.0974508	0.443565	0.00113525	0.000128651	0.0889724	0.678067	0.0346326
YALI0A12023g	nuclear envelope protein cut8	55.3255	54.578	55.8742	54.1857	43.9147	51.4427	-0.0300339	-0.0196251	0.0142364	-0.303207	-0.0749452	0.904413	0.938702	0.955811	0.15958	0.755278
YALI0A12045g	rib4p	762.393	1111.36	745.392	1771.73	1447.03	1696.3	1.21655	0.543718	-0.0325352	-0.292062	-0.0627657	0.000128651	0.0159727	0.899916	0.215035	0.811599
YALI0A12067g	regulator of ribosome biosynthesis	113.183	711.187	147.954	1557.73	1488.07	1526.24	3.78272	2.65157	0.386493	-0.0660076	-0.029467	0.000128651	0.000128651	0.0710147	0.804922	0.915735
YALI0A12111g	active breakpoint cluster region-related	17.4184	6.53532	15.614	2.80876	2.90428	3.44769	-2.6326	-1.41428	-0.157772	0.0482497	0.295699	0.000128651	0.000128651	0.485955	0.888241	0.31104
YALI0A12133g	atp-dependent rrna helicase rrp3	39.4476	105.943	50.3547	150.556	88.5864	196.566	1.93229	1.42529	0.352189	-0.765146	0.384714	0.000128651	0.000128651	0.102608	0.000249257	0.0840077
YALI0A12155g	ribosome biogenesis protein ssf2	25.0762	63.2569	31.7122	99.9848	61.2577	120.652	1.99539	1.33491	0.338721	-0.706818	0.271076	0.000128651	0.000128651	0.109446	0.000813847	0.223529
YALI0A12177g	alpha-ketoglutarate-dependent taurine dioxygenase	169.663	313.905	57.6657	0.610488	15.8325	0.467649	-8.11849	0.887657	-1.55689	4.69678	-0.384537	0.000128651	0.000128651	0.000128651	0.000128651	0.455501
YALI0A12199g	YALI0A12199p	1.85075	4.27099	2.30494	0.158264	0.654831	0.030742	-3.54771	1.20646	0.316618	2.04879	-2.36405	0.00986761	0.00441581	0.503503	0.0493907	1
YALI0A12221g	YALI0A12221p	0.750814	0.416466	1.71743	0.569356	0.563258	0.831753	-0.399123	-0.850256	1.19373	-0.0155363	0.546823	0.488087	0.151229	0.0153802	0.976595	0.301856
YALI0A12243g	YALI0A12243p	1.70118	0.662901	2.42083	0.85354	0.842774	0.76499	-0.995002	-1.35967	0.508967	-0.0183133	-0.158018	0.033616	0.00413084	0.193899	0.982482	0.776731
YALI0A12265g	YALI0A12265p	2.33554	1.93567	4.66235	2.94156	3.36028	2.22492	0.332826	-0.270921	0.997301	0.191999	-0.402834	0.515594	0.628076	0.0304137	0.705375	0.424299
YALI0A12287g	fibronectin type iii domain-containing protein	13.4286	7.92282	10.7981	7.42599	6.08007	8.45217	-0.854657	-0.761227	-0.314537	-0.288497	0.186738	0.000128651	0.000249257	0.154381	0.201296	0.422287
YALI0A12353g	formate dehydrogenase	3.94649	5.59917	2.83089	0.479727	0.360869	0.33106	-3.04028	0.504644	-0.479316	-0.410739	-0.535123	0.000128651	0.0882649	0.128013	0.480351	0.356802
YALI0A12419g	YALI0A12419p	0.430247	7.43186	1.29911	0.97528	8.21469	0.478512	1.18065	4.11049	1.59429	3.07432	-1.02726	0.11718	0.000128651	0.0304137	0.000128651	0.158545
YALI0A12441g	YALI0A12441p	1.76269	42.0696	6.80398	0.471334	41.3083	0.435183	-1.90296	4.57693	1.9486	6.45354	-0.115127	0.000703986	0.000128651	0.000128651	0.000128651	0.865843
YALI0A12507g	YALI0A12507p	22.2652	55.0453	33.1718	50.2088	87.3349	59.0835	1.17315	1.30583	0.575167	0.798616	0.234814	0.000128651	0.000128651	0.00772674	0.000128651	0.295655
YALI0A12573g	acid phosphatase phoa	0.205916	0.0492895	0.212343	0.0301586	0.0711408	0.0652643	-2.77142	-2.06271	0.0443375	1.23811	1.11372	1	1	1	1	1
YALI0A12617g	smr domain protein	32.8919	38.7831	44.5	45.4409	29.5963	48.9832	0.466258	0.237694	0.436073	-0.618572	0.108295	0.028519	0.293664	0.0414354	0.0018631	0.645303
YALI0A12683g	ribonuclease h	0.429295	3.63696	1.5607	168.545	204.782	165.659	8.61695	3.08269	1.86215	0.280951	-0.0249207	0.000128651	0.000128651	0.00102892	0.216126	0.924897
YALI0A12705g	ribonuclease h	17.9208	128.69	91.3903	1.09641	6.76633	1.2168	-4.03078	2.84418	2.3504	2.62559	0.150305	0.000128651	0.000128651	0.000128651	0.000128651	0.777387
YALI0A12815g	YALI0A12815p	0.00926628	0.0202321	0.0535036	0.219044	0.334326	0.254941	4.56308	1.12659	2.52957	0.610039	0.218943	1	1	1	1	1
YALI0A12837g	YALI0A12837p	0	0	0.0744034	0	0	0.14563	0	0	inf	0	inf	1	1	1	1	1
YALI0A12925g	rme1p	0.0738728	0	0.016836	0.0620158	0.0343261	0.0123834	-0.252407	#NAME?	-2.13349	-0.853331	-2.32423	1	1	1	1	1
YALI0A12969g	non-structural maintenance of chromosomes element 4 homolog a	9.33973	9.28925	16.2626	12.0397	12.7797	15.0669	0.366352	-0.0078191	0.800106	0.0860482	0.32358	0.139419	0.97886	0.000366133	0.747353	0.177619
YALI0A13013g	yps3p	0.799547	65.3086	0.747395	0.478891	16.5282	0.547513	-0.739486	6.35195	-0.0973121	5.10909	0.193196	0.147997	0.000128651	0.853224	0.000128651	0.747915
YALI0A13035g	YALI0A13035p	232.693	1421.57	366.464	1996.17	2358.61	2075.39	3.10073	2.61098	0.655245	0.240703	0.0561471	0.000128651	0.000128651	0.00256773	0.314787	0.834745
YALI0A13057g	ribonuclease z	21.0833	45.6893	22.4635	40.9002	38.6231	46.6333	0.956007	1.11576	0.0914832	-0.0826447	0.189254	0.000128651	0.000128651	0.703006	0.733205	0.408594
YALI0A13079g	YALI0A13079p	1.04102	0.718322	1.13378	0.548158	0.518053	0.760713	-0.925327	-0.535289	0.123151	-0.0814941	0.472761	0.0208708	0.169593	0.765863	0.87108	0.277456
YALI0A13101g	cap binding protein	61.8581	39.086	52.1663	28.1698	17.9045	37.5273	-1.13481	-0.662311	-0.245844	-0.653829	0.413791	0.000128651	0.00306134	0.283154	0.00206628	0.0689643
YALI0A13233g	YALI0A13233p	0.511756	0.693175	0.851083	0.286512	0.662561	0.299801	-0.836859	0.437764	0.733844	1.20946	0.0654082	0.0283632	0.203625	0.025738	0.00145073	1
YALI0A13255g	YALI0A13255p	0	1.12258	0.0801787	0	0.237481	0	0	inf	inf	inf	0	1	0.0033556	1	1	1
YALI0A13277g	cysteine protease atg4	14.0815	40.704	20.3995	3.21317	34.9129	2.52826	-2.13173	1.53137	0.534733	3.44169	-0.345853	0.000128651	0.000128651	0.00826849	0.000128651	0.24808
YALI0A13299g	regulator of chromosome condensation	53.6362	59.547	53.5929	118.648	69.4512	114.067	1.1454	0.150821	-0.00116648	-0.77261	-0.0568004	0.000128651	0.51296	0.99592	0.000128651	0.823979
YALI0A13321g	ypl260w-like protein	69.0101	62.6376	62.4776	67.4618	58.707	57.8335	-0.0327379	-0.13978	-0.14347	-0.200538	-0.222164	0.898881	0.544593	0.530411	0.380701	0.322411
YALI0A13387g	asparagine synthetase	83.7242	87.2793	56.3767	51.3342	51.7605	62.4669	-0.705724	0.0599959	-0.570544	0.0119318	0.283173	0.000813847	0.814284	0.00889315	0.9636	0.205914
YALI0A13497g	YALI0A13497p	1.99806	22.4426	4.70429	2.09492	3.94193	1.55976	0.0682922	3.48957	1.23538	0.912012	-0.425567	0.900209	0.000128651	0.00306134	0.0298597	0.389077
YALI0A13519g	dead deah box rna helicase	12.1267	7.16047	10.7735	6.30917	6.99226	6.52332	-0.942666	-0.760062	-0.170698	0.148309	0.048157	0.000128651	0.000249257	0.452462	0.518354	0.839975
YALI0A13541g	mitochondrial 37s ribosomal protein mrps35	249.588	828.739	258.261	1147.25	1032.52	1172.17	2.20056	1.73137	0.0492849	-0.152001	0.0310038	0.000128651	0.000128651	0.850752	0.542552	0.909794
YALI0A13563g	sphingomyelin phosphodiesterase	1.52836	1.37919	3.14665	0.57422	0.508301	0.969603	-1.41231	-0.148158	1.04183	-0.175922	0.755789	0.000249257	0.700358	0.000366133	0.724813	0.0561265
YALI0A13585g	alpha- -mannosyltransferase	82.041	57.3309	64.648	33.6242	27.4359	45.873	-1.28684	-0.517033	-0.34374	-0.293436	0.448143	0.000128651	0.0192113	0.118177	0.165039	0.029392
YALI0A13607g	YALI0A13607p	0.15896	0.371798	0.631955	0.308335	0.457658	0.206036	0.955835	1.22586	1.99116	0.569774	-0.581603	1	1	1	1	1
YALI0A13673g	YALI0A13673p	11.0487	16.5488	13.5696	8.58901	9.44199	9.61644	-0.363306	0.582859	0.296509	0.136598	0.16301	0.0978004	0.00526181	0.177163	0.579929	0.502614
YALI0A13695g	YALI0A13695p	2.24379	2.78131	3.39883	0.889369	0.791777	1.41463	-1.33509	0.309825	0.5991	-0.167688	0.669568	0.000128651	0.221254	0.0115312	0.63519	0.0205371
YALI0A13849g	YALI0A13849p	0	0	0.0586156	0	0.416297	0	0	0	inf	inf	0	1	1	1	1	1
YALI0A13915g	YALI0A13915p	0	0	0.28584	0	2.22398	1.39639	0	0	inf	inf	inf	1	1	1	0.000128651	1
YALI0A13937g	YALI0A13937p	0.0438815	0.0180781	0.120303	0.235139	0.432933	0.190563	2.42183	-1.27937	1.45499	0.88063	-0.303245	1	1	1	0.315111	1
YALI0A14069g	fig1p	0.00945518	2.42807	0.290353	0.873773	4.40031	0.659418	6.53001	8.00449	4.94056	2.33227	-0.406067	0.063145	0.063145	1	0.000128651	0.466207
YALI0A14157g	yhr100c-like protein	46.9364	87.6604	53.9923	89.7986	68.8654	97.1854	0.935987	0.90122	0.202048	-0.382914	0.114046	0.000128651	0.000128651	0.381544	0.0740961	0.631111
YALI0A14212g	mfs maltose permease	8.22764	15.3096	13.7014	19.0035	23.8964	17.2083	1.20771	0.895883	0.735775	0.330528	-0.143161	0.000128651	0.000128651	0.000813847	0.122859	0.528275
YALI0A14234g	amp binding protein	0.0843525	0.478724	0.18605	0.139987	1.1294	0.101684	0.730785	2.50469	1.14119	3.0122	-0.461203	1	0.00609388	1	0.000128651	1
YALI0A14256g	YALI0A14256p	32.1572	66.5947	37.8022	1.91416	43.9679	1.19218	-4.07036	1.05027	0.233329	4.52167	-0.683107	0.000128651	0.000128651	0.291511	0.000128651	0.113255
YALI0A14322g	YALI0A14322p	2.6562	1.69782	2.1949	0.800548	0.957413	0.750974	-1.7303	-0.645676	-0.275209	0.258154	-0.0922258	0.000128651	0.0770074	0.458842	0.59579	0.861256
YALI0A14366g	tpa: duf domain protein (afu_orthologue afua_6g11150)	59.0276	67.7559	77.735	39.3617	38.2133	35.5736	-0.584598	0.198957	0.397174	-0.0427177	-0.145985	0.00772674	0.3835	0.0650942	0.873155	0.570071
YALI0A14388g	conserved hypthetical protein	66.401	109.104	54.6046	158.428	118.359	146.16	1.25455	0.71643	-0.282183	-0.42066	-0.11628	0.000128651	0.000703986	0.204887	0.0516014	0.627573
YALI0A14454g	insig domain-containing protein	60.5765	33.9625	33.0469	22.9199	34.827	15.8419	-1.40216	-0.834815	-0.874242	0.603606	-0.532852	0.000128651	0.000128651	0.000128651	0.0036468	0.0143674
YALI0A14476g	ph domain-containing protein	19.6708	5.50905	12.2516	6.47117	5.15761	6.05784	-1.60395	-1.83618	-0.683082	-0.327323	-0.0952233	0.000128651	0.000128651	0.00165734	0.264064	0.757731
YALI0A14498g	#NAME?	631.571	802.164	583.173	488.213	517.253	367.931	-0.371436	0.344952	-0.115021	0.083362	-0.408075	0.0903602	0.131335	0.641008	0.743749	0.060222
YALI0A14520g	short chain dehydrogenase reductase family protein	9.5549	3.01391	4.70324	6.03712	5.71103	3.03214	-0.66238	-1.6646	-1.02259	-0.0801095	-0.993524	0.00727632	0.000128651	0.000128651	0.790243	0.000921726
YALI0A14542g	transcriptional repressor tup1	34.5837	14.6037	29.7902	17.6235	17.5886	18.9326	-0.972591	-1.24376	-0.215256	-0.00285553	0.103376	0.000128651	0.000128651	0.343709	0.991085	0.66001
YALI0A14564g	YALI0A14564p	12.1985	9.21069	24.3192	5.25935	8.0135	4.2481	-1.21374	-0.405317	0.995395	0.607548	-0.308068	0.000128651	0.183074	0.000593244	0.075661	0.433832
YALI0A14586g	transcriptional regulator involved in glucose repression of gal4p-regulated genes	27.9297	17.4349	23.0289	25.0055	25.1999	23.4456	-0.159553	-0.679824	-0.278351	0.0111713	-0.0929298	0.487682	0.00134609	0.202806	0.965393	0.695789
YALI0A14608g	conserved protein	17.0698	8.01433	12.2075	5.3665	5.32855	5.87537	-1.66939	-1.09079	-0.483673	-0.0102363	0.1307	0.000128651	0.000128651	0.0228406	0.968859	0.571124
YALI0A14630g	ring finger domain-containing protein	18.0499	18.6209	15.7972	16.7292	18.2601	13.3368	-0.109626	0.0449357	-0.192321	0.126327	-0.326954	0.645791	0.852553	0.4004	0.590404	0.133909
YALI0A14707g	sister chromatid cohesion protein mis4	1.63493	0.539046	1.41294	0.566276	0.422177	0.725755	-1.52965	-1.60075	-0.210523	-0.423657	0.357976	0.000128651	0.000128651	0.428548	0.230688	0.269429
YALI0A14740g	pxa domain-containing protein	13.2793	13.8414	13.5955	4.06972	9.00558	3.90716	-1.70617	0.0598099	0.0339546	1.14589	-0.058809	0.000128651	0.818685	0.896272	0.000128651	0.85361
YALI0A14762g	cop9 signalosome complex subunit 7a	92.1315	115.565	81.3845	179.79	165.266	155.988	0.96455	0.326937	-0.178941	-0.121524	-0.204879	0.000128651	0.126811	0.430688	0.615403	0.373493
YALI0A14784g	succinate dehydrogenase membrane anchor subunit	273.423	103.3	169.511	121.72	117.136	122.764	-1.16756	-1.40429	-0.689752	-0.055383	0.0123186	0.000128651	0.000128651	0.00145073	0.822469	0.960138
YALI0A14806g	mitochondrial-processing peptidase subunit beta	211.864	78.8664	148.704	80.143	73.1743	97.3321	-1.40249	-1.42566	-0.510692	-0.13124	0.280339	0.000128651	0.000128651	0.0246935	0.581784	0.213705
YALI0A14839g	protein kinase and ribonuclease	15.6891	8.39371	11.1013	8.2455	8.97765	7.46741	-0.928082	-0.90238	-0.499026	0.12273	-0.143	0.000128651	0.000128651	0.0155492	0.59207	0.532938
YALI0A14861g	conserved protein	0.762712	0.258787	0.304795	0.320867	0.451403	0.305238	-1.24916	-1.55937	-1.3233	0.492442	-0.0720373	0.000921726	0.000128651	0.00145073	0.23439	1
YALI0A14883g	siderophore iron transporter mirc	0.141063	0.0516822	0.0973473	0.169941	0.130885	0.157976	0.268696	-1.4486	-0.535128	-0.376733	-0.105332	1	1	1	1	1
YALI0A14905g	YALI0A14905p	0.066696	0.0716438	0.36125	0.154779	0.258418	0.128658	1.21454	0.103242	2.43732	0.739495	-0.266672	1	1	1	1	1
YALI0A14927g	YALI0A14927p	5.05482	16.289	7.0989	55.9492	72.3778	25.3431	3.46839	1.68817	0.489936	0.37143	-1.14252	0.000128651	0.000128651	0.161475	0.0786284	0.000128651
YALI0A14949g	YALI0A14949p	0	0	0.0833897	0.416158	0.537337	0.305814	inf	0	inf	0.368696	-0.444477	1	1	1	1	1
YALI0A15059g	rnase h domain-containing protein	28.5492	47.976	37.2855	21.2472	39.1966	14.8464	-0.426175	0.748864	0.385167	0.883456	-0.517159	0.0611548	0.000366133	0.0820983	0.000128651	0.0302528
YALI0A15081g	galactoside o-acetyltransferase	160.1	251.04	124.675	211.593	323.085	160.077	0.402313	0.64894	-0.360809	0.610622	-0.402521	0.0582438	0.00306134	0.0911232	0.00441581	0.0600066
YALI0A15103g	amp binding protein	60.7681	3.49591	3.76317	2.79712	2.85801	2.17264	-4.4413	-4.11957	-4.0133	0.031065	-0.364496	0.000128651	0.000128651	0.000128651	0.930002	0.241582
YALI0A15125g	pho84p	4.87431	2.98725	5.61857	0.931101	0.92112	0.739478	-2.38819	-0.706377	0.205005	-0.0155474	-0.33243	0.000128651	0.00826849	0.4417	0.975746	0.44753
YALI0A15147g	adh3p	21.5914	1.91662	6.54613	2.30949	8.22779	1.17408	-3.22481	-3.49382	-1.72174	1.83293	-0.976041	0.000128651	0.000128651	0.000128651	0.000128651	0.0111851
YALI0A15169g	YALI0A15169p	0.0361577	0.280749	0.0456818	0.063306	0.0269508	0.0397809	0.808041	2.95691	0.337317	-1.23202	-0.670266	1	1	1	1	1
YALI0A15257g	nrm1-like protein	10.6565	4.14283	12.205	2.97896	2.71271	3.19284	-1.83886	-1.36305	0.195739	-0.135076	0.100032	0.000128651	0.000128651	0.387329	0.665446	0.753988
YALI0A15345g	YALI0A15345p	5.32393	4.04644	5.46511	4.76709	4.11564	5.28784	-0.159382	-0.395837	0.0377578	-0.211994	0.149569	0.533877	0.101328	0.894912	0.408326	0.551824
YALI0A15378g	YALI0A15378p	0.0184708	0.207736	0.829655	0.169117	0.317656	0.127659	3.1947	3.49143	5.48919	0.909446	-0.405723	1	1	0.0647344	1	1
YALI0A15400g	gcn5-related n-acetyltransferase	29.366	160.877	48.4049	362.49	395.105	352.801	3.62572	2.45374	0.721007	0.124295	-0.0390854	0.000128651	0.000128651	0.00124095	0.611484	0.879351
YALI0A15422g	peroxisome membrane anchor protein pex14p	141.501	131.803	107.798	270.794	315.884	186.68	0.936377	-0.102436	-0.392485	0.222202	-0.536629	0.000128651	0.674828	0.0624365	0.330252	0.0103968
YALI0A15433g	lyr motif-containing protein 5	113.345	124.148	97.4771	222.895	253.562	157.195	0.975637	0.131337	-0.21759	0.185978	-0.503808	0.000128651	0.633017	0.422005	0.421465	0.0205371
YALI0A15444g	YALI0A15444p	19.717	56.0209	31.4584	118.429	182.02	102.917	2.58651	1.50653	0.674004	0.620077	-0.202542	0.000128651	0.000128651	0.00645861	0.00413084	0.39234
YALI0A15466g	gcn5-related n-acetyltransferase	27.6252	53.9273	29.5622	57.7218	90.4381	52.7617	1.06313	0.965031	0.0977678	0.647814	-0.129626	0.000128651	0.000128651	0.717822	0.00155386	0.58941
YALI0A15488g	potential p450 drug resistance protein	2.41859	3.38965	5.92214	1.85552	2.34943	1.90913	-0.382347	0.486968	1.29195	0.340492	0.0410917	0.251175	0.10464	0.000128651	0.309513	0.916644
YALI0A15554g	YALI0A15554p	20.7321	29.5275	26.6713	38.2409	28.4936	37.3826	0.883246	0.51019	0.363419	-0.424479	-0.0327482	0.000128651	0.0141982	0.0910644	0.0458959	0.899246
YALI0A15576g	mfs multidrug	0.863688	25.3115	17.4724	67.1195	47.773	80.8652	6.28008	4.87314	4.33843	-0.490536	0.268787	0.000128651	0.000128651	0.000128651	0.0217819	0.237398
YALI0A15598g	YALI0A15598p	5.39452	3.83985	11.2995	9.22378	11.4413	8.77689	0.773863	-0.490444	1.06669	0.310815	-0.0716485	0.320372	0.597229	0.165039	0.665478	0.942615
YALI0A15642g	YALI0A15642p	1.29734	2.20947	3.09361	1.42092	2.9665	1.46884	0.131271	0.768146	1.25374	1.06194	0.0478575	0.92142	0.440791	0.182646	0.256012	0.929398
YALI0A15686g	rna polymerase ii transcription elongation factor	46.3125	30.1664	40.4032	29.0279	24.3283	30.7095	-0.673961	-0.618458	-0.196931	-0.254803	0.0812457	0.00155386	0.00422562	0.397413	0.248822	0.735343
YALI0A15708g	potential nucleolar ribosome biogenesis protein	12.2778	8.72921	9.95462	11.2369	6.82617	13.5206	-0.127805	-0.492132	-0.302617	-0.719102	0.266915	0.596857	0.0308803	0.186205	0.0018631	0.243802
YALI0A15752g	YALI0A15752p	0.125633	0.595484	0.723654	0.610193	0.700357	0.609414	2.28005	2.24484	2.52608	0.198825	-0.00184308	0.292537	0.294305	0.277268	0.826623	0.946118
YALI0A15774g	mfs transporter	22.4016	20.9964	27.2872	22.2145	19.3462	23.481	-0.0121017	-0.0934631	0.284618	-0.199455	0.0799905	0.961449	0.693511	0.188862	0.373531	0.740856
YALI0A15796g	bv80 bb- partial	0.0450016	0.0319789	0.049665	0.0524954	0.0881737	0.0392964	0.222214	-0.492858	0.142253	0.748158	-0.417792	1	1	1	1	1
YALI0A15884g	kinetochore protein spc25	12.1382	13.6216	14.1089	15.2255	11.5179	13.5973	0.326935	0.166339	0.21705	-0.402616	-0.163176	0.22055	0.56409	0.44165	0.123394	0.561177
YALI0A15906g	glycerol	3.84859	4.30081	3.59852	1.11225	0.687892	1.26178	-1.79085	0.160278	-0.0969272	-0.693226	0.181974	0.000128651	0.649422	0.795236	0.136885	0.703045
YALI0A15950g	histidinol dehydrogenase	11.4511	7.66405	9.14155	4.27774	3.52366	6.21013	-1.42057	-0.579311	-0.324978	-0.279775	0.537775	0.000128651	0.00933221	0.142506	0.266111	0.0188826
YALI0A15972g	fructose- -bisphosphatase	436.933	172.797	419.901	180.015	119.125	194.817	-1.27929	-1.33833	-0.0573633	-0.595637	0.114003	0.000128651	0.000128651	0.822538	0.00517012	0.632728
YALI0A16016g	YALI0A16016p	0.335135	0.406768	0.745366	0.312887	0.52291	0.555275	-0.0991021	0.279463	1.15321	0.740922	0.827561	1	0.774723	0.177103	0.405914	0.368235
YALI0A16038g	YALI0A16038p	30.1866	46.3516	34.1595	70.0539	71.2143	67.0001	1.21456	0.618711	0.178378	0.0237024	-0.0643015	0.000128651	0.00276585	0.436475	0.926673	0.795219
YALI0A16060g	transporter mch1	36.7996	74.6436	35.8235	23.4528	85.6765	20.0618	-0.64993	1.02033	-0.0387877	1.86914	-0.225311	0.00134609	0.000128651	0.873954	0.000128651	0.304569
YALI0A16082g	ribonuclease h1	3.08339	3.49079	3.59857	1.20841	3.5123	1.256	-1.35141	0.179035	0.222908	1.53931	0.055727	0.00627525	0.700264	0.625228	0.00155386	0.927913
YALI0A16148g	rnase h domain-containing protein	3.02755	3.55519	4.65875	0.655754	1.31017	0.556418	-2.20692	0.231776	0.621794	0.998524	-0.236985	0.00393818	0.650786	0.170281	0.156161	0.789975
YALI0A16170g	YALI0A16170p	91.3592	87.0996	64.3168	57.4777	84.8651	50.5159	-0.668548	-0.0688851	-0.506354	0.56217	-0.186265	0.000703986	0.774128	0.0145359	0.00727632	0.411866
YALI0A16192g	YALI0A16192p	0	0	0	0	0	0	0	0	0	0	0	1	1	1	1	1
YALI0A16207g	mutator-like element	0.0634272	0.0212524	0.0811512	0.0414559	0.020931	0.0207871	-0.613523	-1.57748	0.35551	-0.985938	-0.995888	1	1	1	1	1
YALI0A16214g	wsc domain	37.7246	18.6559	31.033	18.309	12.6839	19.9547	-1.04295	-1.01587	-0.281701	-0.529552	0.124175	0.000128651	0.000128651	0.197852	0.0158076	0.598186
YALI0A16291g	gram domain-containing protein	11.2722	6.57997	12.5518	2.93117	5.34269	2.80994	-1.94322	-0.776617	0.155121	0.866091	-0.0609394	0.000128651	0.000366133	0.497763	0.000249257	0.839556
YALI0A16313g	YALI0A16313p	0.182634	0.295481	0.232656	0.0373978	0.183724	0	-2.28793	0.694111	0.349244	2.29652	#NAME?	1	1	1	1	1
YALI0A16379g	alcohol dehydrogenase	0	537.853	443.755	13.0649	98.8224	1.53839	0	0	0	2.91915	-3.0862	1	1	1	0.000128651	0.000128651
YALI0A16401g	YALI0A16401p	0.427813	0.319769	1.02918	0.137806	0.196337	0.118297	-1.63434	-0.419949	1.26644	0.510691	-0.220224	0.0722418	0.638525	0.0843594	1	1
YALI0A16423g	tigger transposable element-derived protein 6-like	0.172046	0.0358164	0.0862738	0.0400888	0.0439664	0.0382171	-2.10153	-2.2641	-0.995802	0.133203	-0.0689811	1	1	1	1	1
YALI0A16445g	copper amine oxidase	0.155024	0.00743293	0.032324	0.0176576	0.0228056	0.0239503	-3.13413	-4.38242	-2.26181	0.369101	0.439754	1	1	1	1	1
YALI0A16467g	mic14p	266.091	1115.7	246.032	1443.44	2338.16	1373.87	2.43951	2.06795	-0.113073	0.695864	-0.071257	0.000128651	0.000128651	0.640283	0.000593244	0.778871
YALI0A16489g	upf0553 protein c	31.3331	58.0231	41.1454	99.0741	88.6252	101.048	1.66082	0.888942	0.393047	-0.160792	0.0284545	0.000128651	0.000128651	0.0617911	0.478756	0.909699
YALI0A16511g	YALI0A16511p	1.12262	1.6753	2.09917	2.82775	2.38204	2.72392	1.33278	0.577551	0.902945	-0.24746	-0.0539701	0.0036468	0.23638	0.0466341	0.569458	0.904914
YALI0A16566g	splicing factor 3b subunit 10	63.1184	167.311	112.51	285.494	302.647	277.904	2.17733	1.4064	0.833917	0.0841774	-0.0388736	0.000128651	0.000128651	0.00256773	0.721324	0.875456
YALI0A16588g	tho complex subunit	8.42157	5.38496	7.84573	6.08744	5.99703	6.52707	-0.468252	-0.645153	-0.102181	-0.0215875	0.100599	0.0238092	0.00226843	0.662498	0.933249	0.665005
YALI0A16610g	sphingomyelin phosphodiesterase	0	0.525568	0.023479	0	0.0632155	0.054111	0	inf	inf	inf	inf	1	0.000128651	1	1	1
YALI0A16698g	methylthioribose-1-phosphate isomerase	70.5159	75.0825	51.3949	80.7002	63.8943	81.9046	0.194623	0.0905284	-0.456323	-0.336885	0.0213718	0.383816	0.70552	0.028519	0.114452	0.930502
YALI0A16720g	YALI0A16720p	4.54144	5.03763	4.10064	6.17773	3.59577	6.02834	0.443927	0.149594	-0.147303	-0.780775	-0.0353177	0.0585291	0.567212	0.58329	0.00196483	0.896575
YALI0A16775g	small nuclear ribonucleoprotein	727.022	1339.26	773.24	2136.48	2489.36	1980.16	1.55517	0.881369	0.0889178	0.22054	-0.109624	0.000128651	0.000128651	0.722194	0.360824	0.661693
YALI0A16797g	sorting nexin 3	53.045	27.0911	38.8391	23.5262	29.2731	20.7463	-1.17295	-0.969396	-0.449705	0.315307	-0.181415	0.000128651	0.000128651	0.0390965	0.13955	0.42245
YALI0A16819g	candidapepsin-4 precursor	18.5325	37.7951	18.6488	18.9442	33.6308	18.7115	0.0317026	1.02815	0.00902918	0.828027	-0.0178336	0.902902	0.000128651	0.971925	0.000128651	0.947213
YALI0A16841g	c2h2 transcription factor	2.18557	0.0258408	3.73807	0.0109332	0.00802098	0.0087789	-7.64315	-6.40221	0.774287	-0.446862	-0.3166	0.140587	0.313426	0.0123092	1	1
YALI0A16863g	mitochondrial folate carrier protein	34.9575	65.969	37.4967	82.8283	87.1729	75.5141	1.24452	0.916186	0.101159	0.0737574	-0.133377	0.000128651	0.000128651	0.666144	0.760364	0.56331
YALI0A16868g	tom complex component	2455.72	4082.74	2280.93	9239.73	8999.81	8968.43	1.9117	0.733391	-0.106521	-0.0379563	-0.042995	0.000128651	0.000249257	0.662916	0.884745	0.870691
YALI0A17020g	YALI0A17020p	1.04148	1.05002	2.55089	0.134589	0.514487	0.131443	-2.952	0.0117791	1.29236	1.93457	-0.034126	0.000128651	0.971885	0.000128651	0.000128651	1
YALI0A17039g	YALI0A17039p	25.3934	24.8579	33.5778	34.9769	26.3452	43.1233	0.461949	-0.0307518	0.403053	-0.408865	0.302065	0.0498387	0.913404	0.0951174	0.0815205	0.184641
YALI0A17061g	dash complex subunit dad2	31.7805	31.2946	44.6945	45.4731	30.2927	56.2505	0.516871	-0.0222276	0.491956	-0.586044	0.306853	0.0520414	0.944697	0.0715948	0.0316631	0.232355
YALI0A17127g	clathrin heavy chain	47.342	22.2363	41.2047	16.0105	22.9036	18.1782	-1.5641	-1.09021	-0.200312	0.516558	0.183193	0.000128651	0.000128651	0.400074	0.0123974	0.4225
YALI0A17149g	siderochrome-iron transporter	1.04145	0.848518	0.647097	0.849889	1.57194	0.866742	-0.293242	-0.295572	-0.686534	0.887201	0.0283272	0.467869	0.469547	0.0815205	0.017648	0.953457
YALI0A17171g	abc transporter	1.07959	8.395	2.64079	0.992527	7.15369	0.980426	-0.121301	2.95905	1.29049	2.84951	-0.0176981	0.711715	0.000128651	0.000128651	0.000128651	0.960047
YALI0A17193g	YALI0A17193p	0.715507	0.257738	1.19419	0.412554	0.161811	0.413847	-0.794383	-1.47306	0.738997	-1.35027	0.00451593	0.0849972	0.00460464	0.0626476	0.037325	0.983984
YALI0A17215g	tigger transposable element-derived protein 6-like	1.65943	0.764095	2.93921	0.952183	0.76507	1.06152	-0.801377	-1.11886	0.824743	-0.315646	0.156824	0.0625805	0.0105725	0.0270163	0.542403	0.76481
YALI0A17237g	arsenate reductase	2.11677	4.02805	2.8706	5.42557	10.7942	4.38692	1.35791	0.928215	0.439484	0.992411	-0.306567	0.00413084	0.0463291	0.384598	0.00581779	0.475033
YALI0A17259g	YALI0A17259p	0.431686	15.2837	0.888188	1.15833	14.9523	0.769591	1.42399	5.14587	1.04088	3.69025	-0.589878	0.0259739	0.000128651	0.101941	0.000128651	0.306814
YALI0A17281g	hydrolase	1.38699	53.901	6.90412	0.614205	89.7475	0.656773	-1.17516	5.28029	2.3155	7.19101	0.0966748	0.00871438	0.000128651	0.000128651	0.000128651	0.871057
YALI0A17292g	air2p	17.3415	31.5436	23.0429	63.7788	53.7626	61.9292	1.87885	0.863121	0.410093	-0.246475	-0.0424567	0.000128651	0.000128651	0.0504239	0.268905	0.865292
YALI0A17314g	peptidyl-prolyl cis-trans isomerase	44.4571	50.2813	39.637	90.7076	66.3097	87.5797	1.02881	0.177608	-0.165564	-0.452004	-0.0506274	0.000128651	0.4319	0.472052	0.0304137	0.838362
YALI0A17336g	maintenance of ploidy protein mob2	164.238	156.812	145.484	190.378	178.371	182.051	0.213072	-0.0667571	-0.174928	-0.0939855	-0.0645215	0.335624	0.787874	0.449611	0.692193	0.792972
YALI0A17358g	pac2p	34.7559	30.5195	27.3253	38.9402	32.9047	33.6355	0.164001	-0.187528	-0.347021	-0.242966	-0.211272	0.464702	0.406428	0.0992878	0.258574	0.338528
YALI0A17380g	translation machinery-associated	77.3311	83.3835	54.6182	158.092	143.786	150.785	1.03164	0.108713	-0.501666	-0.136839	-0.0682671	0.000128651	0.633919	0.0163069	0.564786	0.780541
YALI0A17424g	polyadenylation factor subunit 2	16.114	9.49903	11.9751	10.0147	6.03283	11.2895	-0.686204	-0.762465	-0.428284	-0.731207	0.172867	0.000703986	0.000249257	0.0475287	0.00155386	0.467251
YALI0A17446g	YALI0A17446p	1.85583	1.01023	1.49658	0.64189	0.466251	0.666548	-1.53166	-0.877378	-0.310394	-0.46122	0.054383	0.00581779	0.0700705	0.522878	0.485377	0.929674
YALI0A17468g	cytochrome partial	205.405	79.6497	136.573	123.945	107.358	136.268	-0.728778	-1.36673	-0.588801	-0.207262	0.136752	0.000366133	0.000128651	0.00700321	0.365269	0.569414
YALI0A17490g	inhibitor of growth member 1	35.65	21.0774	37.9036	22.1186	17.3169	23.7784	-0.688639	-0.758208	0.0884316	-0.353079	0.104386	0.000813847	0.000128651	0.716414	0.0953939	0.663953
YALI0A17512g	dolichyl pyrophosphate glc1man9 c2 alpha- -glucosyltransferase	39.0601	11.7848	22.669	7.50194	6.00026	9.36831	-2.38036	-1.72877	-0.784976	-0.32224	0.320525	0.000128651	0.000128651	0.000128651	0.169302	0.164461
YALI0A17534g	mfs transporter	0.16555	0.17888	0.138223	0.365835	0.783412	0.3384	1.14393	0.111724	-0.260271	1.09858	-0.112462	1	1	1	0.017648	1
YALI0A17556g	YALI0A17556p	0.132446	0.275272	0.233714	0.651442	0.770652	0.439188	2.29823	1.05546	0.819343	0.242442	-0.568799	0.0377192	1	1	0.716139	0.398082
YALI0A17578g	inositol polyphosphate-5- 75kda	19.631	13.6846	15.5664	11.5811	10.1962	13.2849	-0.761357	-0.520583	-0.3347	-0.18375	0.198011	0.000128651	0.0135961	0.119366	0.419922	0.377978
YALI0A17600g	copii-coated vesicle protein	66.7398	127.338	71.1021	117.987	203.669	116.017	0.822013	0.932047	0.0913453	0.787597	-0.0242989	0.000128651	0.000128651	0.701563	0.000249257	0.924537
YALI0A17666g	mfs transporter	1.02697	1.43373	1.34379	0.688756	1.1929	0.619931	-0.576328	0.481383	0.387912	0.792407	-0.151886	0.154321	0.205384	0.31873	0.0437926	0.760474
YALI0A17776g	YALI0A17776p	2.00794	1.17217	3.0378	0.560094	0.744951	0.545818	-1.84197	-0.776527	0.597312	0.411477	-0.0372501	0.000128651	0.00325849	0.0105725	0.230414	0.925493
YALI0A17809g	duf625 domain	12.0514	5.33209	10.1139	5.60064	5.51661	5.58281	-1.10553	-1.17642	-0.252861	-0.0218098	-0.00459904	0.000128651	0.000128651	0.252127	0.934218	0.985749
YALI0A17831g	YALI0A17831p	1967.12	1446.98	1916.33	22.1776	49.8145	25.3867	-6.47084	-0.44304	-0.0377376	1.16746	0.194964	0.000128651	0.0567078	0.896449	0.000128651	0.439251
YALI0A17853g	nipped-b-like protein	17.6877	12.4961	18.6509	12.6849	11.5155	15.7287	-0.479642	-0.50127	0.0764961	-0.139525	0.310296	0.0214509	0.0173134	0.749333	0.539922	0.147936
YALI0A17875g	aldehyde dehydrogenase	2.57455	0.518813	1.35217	0.226105	0.480361	0.197092	-3.50925	-2.31103	-0.929046	1.08712	-0.198123	0.000128651	0.000128651	0.00645861	0.047234	1
YALI0A17897g	YALI0A17897p	1.54603	1.56616	1.17813	1.42809	2.19488	1.06433	-0.114475	0.0186634	-0.392071	0.620053	-0.424139	0.842931	0.982595	0.462622	0.188489	0.444785
YALI0A17919g	tos1p	392.344	112.845	251.249	52.5175	30.3652	74.7963	-2.90125	-1.79778	-0.643002	-0.790379	0.510168	0.000128651	0.000128651	0.00469855	0.000366133	0.0152945
YALI0A17941g	translation initiation factor rli1	32.8081	21.1906	25.0919	25.0077	22.7662	32.3182	-0.391678	-0.630632	-0.38683	-0.135482	0.369972	0.0657452	0.0036468	0.0746625	0.556124	0.0891818
YALI0A17946g	nadh-ubiquinone oxidoreductase 12 kda subunit	2959.25	4089.31	2859.95	7391.93	6791.72	7465.8	1.32072	0.466626	-0.0492449	-0.122174	0.014346	0.000128651	0.0394725	0.860021	0.635355	0.958639
YALI0A17963g	YALI0A17963p	0.734605	0.866372	0.471763	0.396319	0.25607	0.628377	-0.890307	0.238018	-0.638906	-0.630122	0.664969	0.390362	0.821456	0.593046	1	0.490925
YALI0A17985g	essential subunit of sec63 complex ( sec66p and sec72p)	146.539	72.6376	85.3876	56.6452	40.3783	64.6352	-1.37126	-1.0125	-0.779191	-0.488373	0.190366	0.000128651	0.000128651	0.000593244	0.0223468	0.41295
YALI0A18007g	mex67p	55.5281	97.4463	57.7783	132.183	87.3982	135.813	1.25125	0.811388	0.0573098	-0.596862	0.0390787	0.000128651	0.000128651	0.814869	0.00544798	0.877768
YALI0A18029g	YALI0A18029p	60.829	76.228	68.4384	87.6231	75.2602	65.7087	0.526552	0.325563	0.170046	-0.219424	-0.415226	0.0121336	0.13657	0.455673	0.330155	0.0518973
YALI0A18040g	YALI0A18040p	6.42283	6.37524	11.833	0.520276	0.465687	0.443344	-3.62586	-0.0107301	0.881533	-0.159916	-0.230849	0.000128651	0.976878	0.00296267	0.832907	0.754501
YALI0A18062g	cytochrome p450	122.902	56.0932	93.9752	45.641	23.3503	57.3584	-1.42911	-1.13161	-0.387159	-0.96689	0.329672	0.000128651	0.000128651	0.0811746	0.000128651	0.133909
YALI0A18139g	YALI0A18139p	18.2484	6.52767	14.5262	8.57849	7.59509	8.88011	-1.08898	-1.48313	-0.329118	-0.175656	0.0498528	0.000128651	0.000128651	0.123589	0.446902	0.842811
YALI0A18161g	kh domain rna-binding protein	10.8949	3.88863	10.0752	3.25703	3.13536	3.2915	-1.74203	-1.48632	-0.112848	-0.0549232	0.0151895	0.000128651	0.000128651	0.659873	0.87949	0.96783
YALI0A18183g	choline transport protein	115.158	78.6448	74.1153	30.859	41.5146	37.7963	-1.89986	-0.550195	-0.635776	0.427931	0.292557	0.000128651	0.0151247	0.00374416	0.04311	0.18319
YALI0A18205g	40s ribosomal protein s0	706.544	309.486	352.899	367.16	335.585	453.31	-0.944369	-1.1909	-1.00152	-0.129731	0.30409	0.000249257	0.000128651	0.000249257	0.583094	0.192927
YALI0A18227g	microtubule associated protein eb1	36.8161	16.0246	28.7866	21.3332	18.4387	19.4233	-0.787239	-1.20005	-0.354942	-0.21036	-0.13531	0.000128651	0.000128651	0.10017	0.379578	0.587249
YALI0A18249g	potential zinc finger protein	14.7483	11.9879	16.2978	10.859	9.93795	11.2906	-0.441653	-0.298964	0.144132	-0.127874	0.056222	0.0532882	0.213705	0.557379	0.628844	0.835522
YALI0A18271g	YALI0A18271p	4.45586	2.49296	5.57602	1.79229	2.05522	1.6376	-1.3139	-0.837845	0.323534	0.197489	-0.130226	0.000128651	0.000921726	0.166361	0.517754	0.679975
YALI0A18293g	trna splicing endonuclease subunit	24.1185	54.4857	31.3751	100.781	80.4949	106.397	2.06301	1.17574	0.379482	-0.324253	0.0782304	0.000128651	0.000128651	0.0702096	0.134632	0.745899
YALI0A18315g	YALI0A18315p	13.0184	14.4123	14.2951	16.0817	13.9822	14.6974	0.304867	0.146746	0.134966	-0.201835	-0.129857	0.267723	0.619158	0.649909	0.478798	0.652843
YALI0A18337g	acyl-protein thioesterase 1	399.549	399.113	288.797	531.666	534.005	430.724	0.412149	-0.00157407	-0.468315	0.00633236	-0.303757	0.0634388	0.995034	0.0299373	0.981071	0.183503
YALI0A18359g	arrestin domain protein	20.3529	17.8456	21.5429	17.9605	13.8344	20.4068	-0.180405	-0.189668	0.0819783	-0.376565	0.184221	0.432457	0.405424	0.738542	0.0811048	0.416342
YALI0A18381g	lim domain-containing protein	6.10409	2.8574	6.19436	4.25654	3.63064	3.69474	-0.520096	-1.09507	0.0211802	-0.229456	-0.204205	0.0193781	0.000128651	0.9364	0.360824	0.409379
YALI0A18403g	YALI0A18403p	5.99842	4.12772	5.00248	1.14988	1.00905	1.09592	-2.3831	-0.539238	-0.261939	-0.188482	-0.0693345	0.000128651	0.0264592	0.303776	0.62415	0.865875
YALI0A18425g	xenobiotic compound family	5.86319	11.5362	1.91578	0.88945	1.06148	0.535313	-2.7207	0.976406	-1.61376	0.255087	-0.732531	0.000128651	0.000128651	0.000128651	0.574551	0.0911232
YALI0A18447g	YALI0A18447p	0.300263	1.85638	2.8308	1.18178	0	0	1.97666	2.62819	3.23691	#NAME?	#NAME?	1	1	0.0733135	1	1
YALI0A18469g	homeobox domain-containing protein	1.88038	1.98986	2.49003	1.0119	0.517177	0.66701	-0.893957	0.0816452	0.405138	-0.968338	-0.601288	0.0109207	0.825513	0.221254	0.0226789	0.133588
YALI0A18524g	YALI0A18524p	0.96088	0.140062	0.849589	0.0664556	0.110469	0.170908	-3.85389	-2.77829	-0.17759	0.733177	1.36276	0.00609388	0.00581779	0.741946	1	1
YALI0A18546g	YALI0A18546p	0.386136	0.42926	0.599956	0.466693	1.5106	0.253047	0.273363	0.152743	0.635747	1.69458	-0.88307	1	1	0.546993	0.0887614	1
YALI0A18568g	peptidyl-prolyl cis-trans isomerase cwc27 homolog	26.0344	35.6131	27.2199	66.3621	49.2938	66.4972	1.34994	0.451985	0.0642379	-0.428953	0.00293329	0.000128651	0.0308803	0.792573	0.0415855	0.991339
YALI0A18590g	serine protein kinase	31.0006	19.3185	28.9031	23.3454	17.3813	24.3488	-0.409162	-0.682317	-0.101076	-0.425601	0.060713	0.0538093	0.000813847	0.665719	0.0402329	0.796874
YALI0A18612g	proteasome regulatory particle subunit	270.489	401.008	243.82	700.762	783.17	609.371	1.37335	0.56806	-0.149753	0.160401	-0.201604	0.000128651	0.0111851	0.528458	0.524922	0.403247
YALI0A18634g	YALI0A18634p	31.7497	27.4777	28.8822	43.9597	45.9273	34.6797	0.469437	-0.208483	-0.136561	0.0631703	-0.342087	0.0250139	0.350646	0.557726	0.794768	0.114868
YALI0A18656g	dolichyl-phosphate mannosyltransferase polypeptide 3	565.044	605.551	544.667	1077.62	1193.12	1018.46	0.931414	0.0998844	-0.0529877	0.146892	-0.0814579	0.000128651	0.685952	0.838632	0.552646	0.741519
YALI0A18678g	ypl107w-like protein	65.2193	83.7807	72.1989	78.7845	58.3168	72.8974	0.272613	0.361319	0.146679	-0.434	-0.112045	0.214325	0.0961571	0.52838	0.0374021	0.620682
YALI0A18700g	tbc domain	8.31774	3.26101	7.78628	2.02172	1.78549	2.61194	-2.04061	-1.35087	-0.0952566	-0.17926	0.369535	0.000128651	0.000128651	0.694813	0.589699	0.204772
YALI0A18722g	vacuolar protein sorting-associated protein	29.5393	39.955	25.4554	59.6364	60.6827	49.739	1.01356	0.435741	-0.21466	0.0250913	-0.261815	0.000128651	0.0434099	0.357062	0.920461	0.234877
YALI0A18744g	wd repeat protein	9.75165	4.92235	8.95063	4.15366	4.06398	3.90403	-1.23126	-0.986299	-0.123657	-0.0314892	-0.0894203	0.000128651	0.000128651	0.597829	0.903463	0.708989
YALI0A18766g	vacuolar protein-sorting protein bro1	15.5946	4.13637	10.7331	3.138	2.85733	3.03878	-2.31313	-1.91461	-0.53897	-0.135178	-0.0463512	0.000128651	0.000128651	0.0123092	0.627928	0.877579
YALI0A18788g	regulator of gluconeogenesis	41.9262	62.3646	47.9057	39.9	52.1619	33.2967	-0.0714629	0.572875	0.192345	0.386607	-0.261011	0.76501	0.00609388	0.398191	0.0671805	0.233845
YALI0A18810g	carboxypeptidase y precursor	30.5001	25.8117	43.6579	8.68745	25.0445	9.69936	-1.81181	-0.240787	0.517426	1.52749	0.158956	0.000128651	0.286781	0.0173134	0.000128651	0.523115
YALI0A18832g	mfs peptide	2.15909	1.18242	1.63802	0.48245	0.314703	0.490801	-2.16197	-0.868683	-0.398475	-0.616387	0.02476	0.000128651	0.00959908	0.227092	0.205673	0.95813
YALI0A18898g	endosomal spry domain	22.7757	14.2276	23.3719	6.0569	5.69348	6.23694	-1.91085	-0.678802	0.0372794	-0.0892679	0.0422581	0.000128651	0.0018631	0.878448	0.763102	0.89054
YALI0A18920g	mfs multidrug transporter	0.0489721	0.0247397	0.0988255	0.0877147	0.0594441	0.0698329	0.840857	-0.98513	1.01292	-0.561285	-0.328912	1	1	1	1	1
YALI0A18942g	signal recognition particle subunit srp21	215.23	187.437	129.573	213.396	128.34	242.935	-0.0123476	-0.199476	-0.73211	-0.733558	0.187038	0.96112	0.369045	0.000366133	0.000480735	0.426341
YALI0A18964g	YALI0A18964p	15.2325	91.6293	16.078	112.241	166.999	103.604	2.88137	2.58865	0.0779288	0.573242	-0.115516	0.000128651	0.000128651	0.797417	0.00526181	0.619787
YALI0A18986g	integral membrane protein	64.8356	68.7044	59.6583	42.595	65.3028	42.0304	-0.606102	0.0836162	-0.120064	0.616461	-0.0192501	0.00413084	0.732907	0.608078	0.00345381	0.938997
YALI0A19008g	vacuolar protein sorting protein	25.1143	14.8295	21.4457	10.1891	8.87498	9.73293	-1.30149	-0.760037	-0.227815	-0.199204	-0.0660735	0.000128651	0.000128651	0.301949	0.366749	0.787312
YALI0A19030g	small nuclear ribonucleoprotein sm d3	705.352	1202.05	762.484	2554.09	2276.51	2105.15	1.85639	0.769079	0.112364	-0.165984	-0.278888	0.000128651	0.000480735	0.643339	0.506027	0.232
YALI0A19052g	exocyst complex component sec5	35.5318	25.6669	32.8159	15.8844	16.8385	16.3973	-1.1615	-0.469201	-0.114716	0.0841537	0.0458459	0.000128651	0.0276509	0.63065	0.714662	0.8532
YALI0A19074g	glycogen debranching enzyme	6.28366	4.56778	7.96326	3.79277	5.69952	3.81723	-0.728352	-0.460112	0.341754	0.587588	0.00927379	0.000703986	0.0300165	0.112649	0.00618443	0.97138
YALI0A19096g	hydroxyacyl-thioester dehydratase type 2	125.2	57.5012	48.0091	77.3778	72.0838	58.0905	-0.694248	-1.12258	-1.38286	-0.102245	-0.413619	0.00124095	0.000128651	0.000128651	0.664355	0.0537326
YALI0A19118g	YALI0A19118p	0.0263241	0.447096	0.0926178	0.108873	0.441489	0.149533	2.04819	4.08613	1.81491	2.01974	0.457827	1	0.111668	1	0.0819577	1
YALI0A19140g	dead-box-containing helicase	50.3049	256.175	84.946	642.29	515.741	678.568	3.67446	2.34836	0.755848	-0.316579	0.0792677	0.000128651	0.000128651	0.000480735	0.178052	0.758962
YALI0A19162g	histone h4 variant	12.7435	12.219	18.1737	12.3653	9.21424	14.6089	-0.0434554	-0.0606319	0.512099	-0.424365	0.240545	0.86329	0.806701	0.0171429	0.0561988	0.281958
YALI0A19184g	pih1p	25.2791	42.3555	24.9012	74.6289	76.1337	64.8208	1.56179	0.744607	-0.0217269	0.0288016	-0.203278	0.000128651	0.000249257	0.930533	0.909825	0.35787
YALI0A19206g	glutamate 5-kinase	120.326	45.1072	65.6166	23.9402	12.2707	26.2843	-2.32944	-1.41552	-0.874817	-0.964223	0.134767	0.000128651	0.000128651	0.000128651	0.000128651	0.567703
YALI0A19228g	ammonium transporter	1.29805	15.0783	3.04088	3.44045	7.80293	2.75132	1.40625	3.53806	1.22814	1.18142	-0.32247	0.000128651	0.000128651	0.000593244	0.000128651	0.331212
YALI0A19250g	YALI0A19250p	47.1463	49.4149	57.6102	18.4378	22.5492	17.0743	-1.35448	0.0678013	0.28918	0.290413	-0.110839	0.000128651	0.78325	0.191872	0.231617	0.685801
YALI0A19272g	YALI0A19272p	83.3842	269.116	143.127	340.71	330.164	387.591	2.0307	1.69038	0.779449	-0.0453626	0.185991	0.000128651	0.000128651	0.000249257	0.85894	0.422641
YALI0A19316g	YALI0A19316p	3.43735	6.95677	4.08163	6.91065	12.2986	8.21661	1.00752	1.01712	0.247849	0.831605	0.249721	0.128982	0.129961	0.765536	0.127013	0.689808
YALI0A19338g	YALI0A19338p	0.938762	1.07217	1.30088	0.899034	1.05463	1.65748	-0.0623847	0.191705	0.470653	0.230286	0.882543	0.955108	0.806666	0.510856	0.777315	0.20136
YALI0A19360g	YALI0A19360p	7.65456	4.86682	3.92419	3.7257	4.66792	2.97837	-1.03881	-0.653338	-0.963922	0.325269	-0.322988	0.000128651	0.00507575	0.000128651	0.242691	0.271392
YALI0A19404g	potential nuclear rna processing factor	6.72842	5.04428	7.83804	5.34791	5.25113	6.11733	-0.331292	-0.41562	0.220225	-0.0263492	0.193925	0.120658	0.046253	0.320199	0.91475	0.379299
YALI0A19426g	mitochondrial peroxiredoxin prx1	1621.36	1119.03	848.114	27.4807	28.4926	42.5514	-5.88265	-0.534955	-0.934876	0.0521728	0.63079	0.000128651	0.0259739	0.000128651	0.847087	0.00355116
YALI0A19448g	aldehyde dehydrogenase family	79.2212	150.667	74.3211	23.7999	52.4473	21.9793	-1.73493	0.927404	-0.0921148	1.13991	-0.114812	0.000128651	0.000128651	0.70227	0.000128651	0.623292
YALI0A19470g	actin-binding protein	65.0827	21.8921	45.8252	13.4745	16.4278	15.3363	-2.27204	-1.57187	-0.506134	0.285907	0.186713	0.000128651	0.000128651	0.0240508	0.193954	0.411724
YALI0A19492g	microsomal signal peptidase 25 kda subunit	264.181	278.624	270.994	555.371	551.786	481.579	1.07193	0.0767937	0.0367375	-0.00934278	-0.205679	0.000128651	0.757731	0.886315	0.971153	0.379947
YALI0A19514g	ring-15 protein	19.8935	15.9504	22.8471	9.26085	9.612	11.2008	-1.10308	-0.318709	0.199714	0.0536918	0.274384	0.000128651	0.140923	0.374708	0.831253	0.219475
YALI0A19536g	retinal short-chain dehydrogenase reductase	18.8971	0.778128	2.60083	0.515701	0.508317	0.176038	-5.19549	-4.60201	-2.86112	-0.0208061	-1.55065	0.000128651	0.000128651	0.000128651	0.97895	0.0340826
YALI0A19558g	gaba permease	2.4963	0.852234	1.12453	1.50236	1.8926	1.43515	-0.732559	-1.55047	-1.15046	0.333136	-0.0660364	0.0239683	0.000128651	0.000703986	0.345665	0.872708
YALI0A19580g	abc metal ion	6.29488	6.97058	10.3764	1.60716	3.23261	1.54485	-1.96967	0.147099	0.721054	1.00819	-0.0570434	0.000128651	0.515693	0.000128651	0.000128651	0.858287
YALI0A19602g	fk506 binding-like protein	603.09	353.01	328.562	457.297	385.836	430.18	-0.399241	-0.772665	-0.876206	-0.245145	-0.0881911	0.0720345	0.000128651	0.000128651	0.282992	0.721912
YALI0A19624g	ycl047c-like protein	7.95431	3.52431	6.54476	5.57224	3.2446	5.86201	-0.513478	-1.1744	-0.281396	-0.780219	0.0731372	0.0912515	0.000249257	0.368987	0.0211174	0.839114
YALI0A19646g	chromosome segregation protein	45.3779	32.3166	39.7925	27.2227	24.8343	18.9581	-0.737182	-0.489713	-0.189494	-0.132473	-0.521996	0.000480735	0.0178138	0.405914	0.563054	0.0123974
YALI0A19668g	rna binding protein	12.7378	7.94527	13.507	6.52975	6.2727	6.36011	-0.964012	-0.680944	0.0845963	-0.0579425	-0.0379774	0.000128651	0.00145073	0.719872	0.816169	0.884038
YALI0A19690g	YALI0A19690p	283.775	137.709	51.4762	23.7056	33.9625	13.4717	-3.58145	-1.04313	-2.46277	0.518713	-0.815292	0.000128651	0.000128651	0.000128651	0.033616	0.00296267
YALI0A19712g	20s cyclosome subunit ( nuc2 cdc27)	12.7224	6.42383	8.41732	6.6654	5.61644	6.18525	-0.932606	-0.985863	-0.595936	-0.247035	-0.107859	0.000128651	0.000128651	0.00517012	0.314891	0.675847
YALI0A19734g	YALI0A19734p	53.2919	41.1305	55.3001	39.6515	29.8176	40.719	-0.42654	-0.373709	0.0533674	-0.411213	0.038326	0.0397062	0.0737413	0.828707	0.0479028	0.87586
YALI0A19756g	small nuclear ribonucleoprotein	490.224	894.952	525.911	2106.99	1914.56	1924.85	2.10367	0.868369	0.101377	-0.138173	-0.130438	0.000128651	0.000249257	0.680607	0.573699	0.593139
YALI0A19778g	apses transcription	41.0815	29.8497	46.6282	40.9607	30.3738	39.8999	-0.00424942	-0.460776	0.182712	-0.431414	-0.0378557	0.987468	0.025738	0.417783	0.0415855	0.877198
YALI0A19800g	YALI0A19800p	37.6844	75.8411	39.6643	95.2926	128.143	82.5479	1.3384	1.00901	0.0738752	0.427318	-0.207133	0.000128651	0.000128651	0.761638	0.0489446	0.362766
YALI0A19822g	YALI0A19822p	114.76	111.807	115.332	179.062	133.766	164.985	0.641835	-0.0376102	0.00716542	-0.420751	-0.118124	0.00246805	0.882379	0.976704	0.0487913	0.628177
YALI0A19844g	gata transcription factor	12.0009	8.5728	15.7395	5.86425	5.75778	7.24974	-1.03312	-0.485299	0.391255	-0.0264333	0.305983	0.000128651	0.0212844	0.0601467	0.922275	0.186509
YALI0A19866g	YALI0A19866p	0.174053	0.269371	0.110073	0.593076	0.495856	0.560643	1.76869	0.630068	-0.661072	-0.258297	-0.0811362	0.0791266	1	1	0.742603	0.915435
YALI0A19888g	potential alpha- -mannanase	12.9707	7.0108	21.548	4.27587	4.89829	3.69437	-1.60097	-0.887608	0.732297	0.196061	-0.210891	0.000128651	0.000249257	0.000366133	0.507619	0.500104
YALI0A19910g	aldo-keto reductase	1.49121	2.79736	2.80235	6.01655	7.41469	4.34876	2.01245	0.907579	0.910149	0.301449	-0.468334	0.000128651	0.018227	0.0189648	0.317069	0.140788
YALI0A19932g	YALI0A19932p	2.58805	50.7362	9.34857	0.106154	6.26007	0.38388	-4.60764	4.29308	1.85288	5.88195	1.8545	0.0458221	0.000128651	0.000128651	0.0466341	1
YALI0A19954g	dph2p	12.7727	15.3863	11.6524	17.846	13.3565	21.1932	0.482535	0.268584	-0.132439	-0.418052	0.248005	0.0227604	0.233017	0.571219	0.0501324	0.262683
YALI0A19976g	calcineurin subunit b	253.797	440.394	256.589	519.959	611.891	482.523	1.03472	0.795121	0.0157836	0.234875	-0.1078	0.000128651	0.000593244	0.950778	0.314994	0.651952
YALI0A19998g	YALI0A19998p	4.71397	3.52666	5.95433	3.06869	2.14473	3.82826	-0.619318	-0.418639	0.336996	-0.516826	0.319065	0.00763701	0.0704266	0.132264	0.0421148	0.19804
YALI0A20064g	YALI0A20064p	10.1263	12.8881	15.2564	13.5088	14.9644	11.3975	0.415799	0.347933	0.591309	0.147633	-0.245191	0.0702096	0.134043	0.00933221	0.545686	0.301949
YALI0A20086g	ribosomal protein carboxylic ester hydrolase	19.4701	88.5845	33.5162	27.9968	130.089	28.8251	0.523999	2.18579	0.783596	2.21616	0.0420624	0.0118744	0.000128651	0.000128651	0.000128651	0.863356
YALI0A20108g	qns1p	33.9211	10.3721	20.5765	5.17163	6.43311	5.90822	-2.71349	-1.70948	-0.721188	0.314898	0.192106	0.000128651	0.000128651	0.000593244	0.184125	0.44304
YALI0A20130g	potential p450 drug resistance protein	1.21247	0.182496	2.09193	0.163059	0.231645	0.112298	-2.89448	-2.73201	0.786888	0.506522	-0.538065	0.000128651	0.000366133	0.0504239	1	1
YALI0A20152g	translation elongation factor 2	0.104292	0.875902	0.301582	0.120764	0.435256	0.0719874	0.211559	3.07014	1.53191	1.84967	-0.746378	1	0.000128651	1	0.00196483	1
YALI0A20174g	YALI0A20174p	1.10348	1.89168	1.85473	0.295973	0.655819	0.223293	-1.89853	0.777603	0.749146	1.14783	-0.406527	0.000249257	0.0134266	0.0146206	0.0116181	1
YALI0A20207g	enoyl- hydratase isomerase family protein	109.53	17.2938	31.5123	16.0689	39.7356	5.22119	-2.76898	-2.663	-1.79734	1.30616	-1.62182	0.000128651	0.000128651	0.000128651	0.000128651	0.000128651
YALI0A20273g	multicopper oxidase	3.84968	3.4969	1.68493	0.723581	2.62198	0.973051	-2.41151	-0.138662	-1.19205	1.85743	0.42736	0.000128651	0.623778	0.000128651	0.000128651	0.273684
YALI0A20295g	cpd1p	151.086	271.844	158.599	429.161	387.491	414.348	1.50615	0.847412	0.0700192	-0.147357	-0.0506752	0.000128651	0.000128651	0.778538	0.548136	0.845113
YALI0A20328g	atp-dependent rna helicase dbp4	43.8041	86.3799	49.0073	98.9814	70.6736	114.571	1.17609	0.979628	0.161929	-0.485986	0.21101	0.000128651	0.000128651	0.480717	0.0253353	0.359618
YALI0A20350g	triacylglycerol lipase	86.9583	7.13563	10.4765	286.551	399.18	162.414	1.7204	-3.60721	-3.05316	0.478247	-0.819116	0.000128651	0.000128651	0.000128651	0.0367803	0.000128651
YALI0A20372g	hect-domain-containing protein	21.0283	56.0494	24.8364	27.6423	44.5827	27.7338	0.394543	1.41436	0.240123	0.689606	0.00476959	0.0634388	0.000128651	0.275711	0.0018631	0.986635
YALI0A20394g	cytochrome b5	299.291	371.799	207.462	669.365	824.818	543.152	1.16124	0.312973	-0.528703	0.301283	-0.301437	0.000128651	0.165407	0.010484	0.181511	0.176732
YALI0A20416g	glutamate carboxypeptidase	34.5801	19.6496	27.448	9.68016	12.6536	10.0781	-1.83684	-0.815441	-0.333245	0.386447	0.0581188	0.000128651	0.000128651	0.119229	0.0700705	0.813085
YALI0A20438g	dcw1p	2.97796	0.0647809	0.846207	0.00791861	0.0323161	0.0239831	-8.55486	-5.52261	-1.81524	2.02894	1.5987	0.107083	0.00124095	0.000128651	1	1
YALI0A20460g	YALI0A20460p	0.201876	0.650022	0.161701	0.182391	0.20983	0.170194	-0.146433	1.68702	-0.320142	0.202185	-0.0998545	1	0.0409887	1	1	1
YALI0A20482g	phosphatidylinositol n-acetylglucosaminyltransferase gpi3 subunit	15.264	21.8485	19.0506	34.0224	28.2098	32.3628	1.15635	0.517395	0.3197	-0.270288	-0.0721459	0.000128651	0.0153802	0.139224	0.217423	0.767412
YALI0A20504g	dynactin	24.7209	23.0883	26.3938	27.3702	23.8718	25.6235	0.146879	-0.0985653	0.0944721	-0.197299	-0.0951403	0.523667	0.669451	0.687435	0.388685	0.690785
YALI0A20518g	ca2+binding ef-hand protein	137.254	181.467	170.409	340.72	288.758	351.711	1.31174	0.402863	0.312158	-0.238726	0.0458032	0.000128651	0.0708626	0.160189	0.287973	0.85672
YALI0A20526g	mitochondrial 54s ribosomal protein 40	170.532	314.269	141.855	337.324	219.633	389.742	0.984089	0.881952	-0.265626	-0.619041	0.208384	0.000128651	0.000128651	0.235162	0.00535363	0.383978
YALI0A20548g	php domain protein	3.95803	1.22888	9.51668	0.179438	0.131613	0.133855	-4.46322	-1.68744	1.26568	-0.447191	-0.422818	0.000128651	0.000128651	0.000128651	1	1
YALI0A20570g	chromosome condensation protein	181.543	429.374	307.069	136.52	115.079	119.705	-0.411203	1.24192	0.758249	-0.246485	-0.189623	0.0615074	0.000128651	0.000593244	0.276703	0.420373
YALI0A20592g	YALI0A20592p	180.266	336.232	238.723	270.867	201.372	233.612	0.587458	0.899331	0.405209	-0.42772	-0.213472	0.00526181	0.000128651	0.0722418	0.0505682	0.361034
YALI0A20614g	rrp9p	38.9033	196.509	55.4041	346.183	280.018	364.777	3.15357	2.33663	0.510098	-0.306013	0.075482	0.000128651	0.000128651	0.0158076	0.195477	0.776011
YALI0A20636g	chromosome segregation protein	13.024	10.1284	17.0969	8.93406	8.49957	11.848	-0.543779	-0.362764	0.392566	-0.0719262	0.407261	0.00808754	0.0886158	0.0733135	0.765818	0.0532152
YALI0A20658g	YALI0A20658p	34.5107	76.8042	50.0979	38.2475	82.9744	29.8922	0.148321	1.15414	0.537705	1.1173	-0.355597	0.513324	0.000128651	0.0117026	0.000128651	0.105241
YALI0A20680g	nadh-ubiquinone oxidoreductase kda subunit	1600.81	2306.44	1433.94	4142.83	3616.63	4160.46	1.37181	0.526868	-0.158821	-0.195969	0.0061273	0.000128651	0.0213693	0.546568	0.449211	0.984399
YALI0A20702g	nucleoporin nup44	35.6157	33.8632	33.8869	39.5386	32.9122	42.3977	0.150746	-0.0727964	-0.0717887	-0.26464	0.100725	0.498232	0.756975	0.75939	0.21711	0.663109
YALI0A20724g	transcription factor iws1	149.33	133.926	115.932	185.4	136.405	175.74	0.312131	-0.157077	-0.36523	-0.442745	-0.0771982	0.170466	0.516202	0.0997608	0.0405357	0.755725
YALI0A20746g	40s ribosomal protein s23	13212.3	26846.1	9816.92	0	0	0	0	1.02283	-0.428539	0	0	1	0.000128651	0.0728753	1	1
YALI0A20768g	u5 small nuclear ribonucleoprotein component	14.2578	13.1669	13.747	18.9007	12.1912	21.9485	0.406689	-0.114839	-0.0526351	-0.632606	0.215679	0.0483527	0.631062	0.832482	0.00165734	0.333588
YALI0A20790g	kelch-like protein 20	55.2394	25.2707	67.5874	11.8245	7.78724	7.62902	-2.22392	-1.12823	0.291056	-0.60259	-0.632205	0.000128651	0.000128651	0.185754	0.0075466	0.00469855
YALI0A20812g	YALI0A20812p	1.18547	0.266285	1.89672	0.214405	0.0942334	0.155349	-2.46706	-2.15442	0.678041	-1.18603	-0.46482	0.000128651	0.000128651	0.0551582	1	1
YALI0A20834g	hos3p	8.57901	2.18434	9.39109	2.46353	2.5946	1.93727	-1.80008	-1.97361	0.13048	0.0747834	-0.346707	0.000128651	0.000128651	0.589195	0.814667	0.247046
YALI0A20867g	rna annealing protein	64.5119	25.9094	56.5668	31.6888	26.3744	38.824	-1.02559	-1.31609	-0.18961	-0.264837	0.292975	0.000128651	0.000128651	0.402365	0.265941	0.198287
YALI0A20900g	protein mesa	20.16	6.20776	15.5566	5.89155	3.91775	5.61617	-1.77478	-1.69935	-0.373976	-0.588621	-0.0690595	0.000128651	0.000128651	0.0762261	0.0170578	0.800901
YALI0A20922g	gpi mannosyltransferase 1	48.9376	62.8047	60.3278	85.6926	74.8948	88.7324	0.808227	0.359929	0.301878	-0.194306	0.0502901	0.000249257	0.0952596	0.169908	0.39139	0.841494
YALI0A20944g	peroxisomal membrane protein pmp47b	183.675	106.642	96.4208	42.9762	67.3077	31.3466	-2.09554	-0.784379	-0.929737	0.647234	-0.455228	0.000128651	0.000128651	0.000128651	0.00155386	0.0275746
YALI0A20966g	protein	318.823	419.068	326.9	587.863	515.748	526.006	0.882722	0.394426	0.0360917	-0.188814	-0.160399	0.000128651	0.068034	0.887377	0.411724	0.496877
YALI0A20988g	mitochondrial carrier	36.3631	112.192	34.5891	43.6172	55.7918	43.4791	0.262423	1.62542	-0.0721565	0.355154	-0.00457578	0.220187	0.000128651	0.764764	0.0880654	0.985144
YALI0A21010g	duf786 family protein	270.646	349.747	291.574	452.172	505.949	416.026	0.740466	0.369907	0.107458	0.162122	-0.120198	0.000128651	0.0966419	0.658349	0.479663	0.608481
YALI0A21076g	filamentation protein	54.9987	5.99361	19.3657	3.38298	3.76439	3.5638	-4.02303	-3.1979	-1.50589	0.154121	0.0751213	0.000128651	0.000128651	0.000128651	0.556258	0.791234
YALI0A21098g	mog1p	59.1475	182.649	75.9312	281.673	417.032	263.084	2.25163	1.62669	0.360374	0.566137	-0.0984983	0.000128651	0.000128651	0.0947046	0.0075466	0.680052
YALI0A21120g	YALI0A21120p	6.68773	1.16245	7.10697	1.76822	25.8291	0.650055	-1.91922	-2.52434	0.0877178	3.86863	-1.44366	0.000128651	0.000128651	0.798585	0.000128651	0.00403441
YALI0A21131g	protein	4.03299	33.3441	4.4716	2.08481	56.8806	1.26712	-0.951933	3.04751	0.148941	4.76995	-0.718362	0.00206628	0.000128651	0.605737	0.000128651	0.0323689
YALI0A21153g	nicotinamidase	53.5238	102.242	48.3273	53.9512	175.809	43.1288	0.0114751	0.933739	-0.147341	1.70428	-0.323006	0.96353	0.000128651	0.520384	0.000128651	0.137845
YALI0A21175g	YALI0A21175p	4.13045	5.27335	5.21208	2.90057	5.63815	2.44679	-0.509965	0.35242	0.335559	0.958885	-0.245443	0.062223	0.16858	0.187057	0.000366133	0.436574
YALI0A21197g	enp2p	15.8898	49.9414	18.9016	80.1922	52.7985	95.4203	2.33536	1.65213	0.250402	-0.602965	0.250833	0.000128651	0.000128651	0.255128	0.00618443	0.267257
YALI0A21241g	potential zinc finger protein	13.2389	8.35914	13.3355	13.87	14.3763	14.5445	0.0671784	-0.66336	0.0104833	0.0517222	0.0685104	0.778951	0.0023686	0.967523	0.834392	0.778197
YALI0A21263g	d-arabinono- -lactone oxidase	53.7929	107.937	64.0206	159.686	117.443	163.411	1.56975	1.00471	0.251121	-0.443285	0.0332608	0.000128651	0.000128651	0.257789	0.0513096	0.900052
YALI0A21285g	YALI0A21285p	7.14499	9.35907	12.1454	9.40628	8.89444	10.7998	0.396692	0.389433	0.765409	-0.0807202	0.199315	0.105796	0.113391	0.00102892	0.761565	0.41521
YALI0A21307g	pho84p	223.309	286.223	274.854	256.425	313.817	306.953	0.199499	0.358102	0.299623	0.291382	0.259479	0.398616	0.111004	0.190698	0.203247	0.270637
YALI0A21351g	YALI0A21351p	5783.19	19964.8	7421.15	136657	98680.5	123801	4.56255	1.78752	0.359778	-0.469719	-0.142537	0.000128651	0.000128651	0.127686	0.0134266	0.419132
YALI0A21373g	YALI0A21373p	0.598467	0.997858	0.765606	20.1962	60.1779	35.9785	5.07667	0.737563	0.35533	1.57515	0.833053	0.000128651	0.0982768	0.475244	0.000128651	0.000128651
YALI0A21395g	YALI0A21395p	0.026379	0.114817	0.542589	5.16968	19.8404	3.98445	7.61454	2.12187	4.3624	1.94029	-0.375694	0.282279	1	0.282279	0.000128651	0.223111
YALI0A21417g	threonine aldolase	53.0957	64.836	119.022	2134.71	3179.77	1744.9	5.3293	0.288198	1.16456	0.574881	-0.290898	0.000128651	0.243041	0.000128651	0.0163069	0.2295
YALI0A21439g	family taurine	728.71	458.134	789.197	18.4602	31.9799	33.2498	-5.30286	-0.669575	0.115041	0.792751	0.848931	0.000128651	0.0110972	0.688112	0.000366133	0.000249257
YALI0A21461g	ykr018c-like protein	1.52525	3.90948	2.06358	1.4682	4.10532	2.5727	-0.0549949	1.35793	0.436107	1.48344	0.809233	0.901482	0.000128651	0.21196	0.000128651	0.0208708
YALI0B00110g	slx8p	5.23734	26.5712	6.77972	80.5818	66.9168	40.6229	3.94355	2.34296	0.37239	-0.268086	-0.988162	0.000128651	0.000128651	0.345928	0.226237	0.000128651
YALI0B00132g	aspartic-type endopeptidase	0.0888006	0.141709	0.156226	0.0821941	1.66611	0.0566199	-0.111536	0.674286	0.814989	4.34131	-0.537727	1	1	1	0.000128651	1
YALI0B00154g	YALI0B00154p	11.2458	2.1559	6.59027	1.3208	1.52558	0.821943	-3.08991	-2.38303	-0.770981	0.207948	-0.684296	0.000128651	0.000128651	0.000249257	0.599456	0.0768046
YALI0B00198g	kap120p	18.1567	25.7275	17.5591	23.7835	27.4678	26.9165	0.38946	0.502813	-0.0482829	0.207781	0.17853	0.0707896	0.016808	0.844681	0.360023	0.430732
YALI0B00220g	nicotinate phosphoribosyltransferase	54.7648	68.7709	61.4508	78.249	73.6306	76.9594	0.514823	0.328548	0.166183	-0.0877676	-0.023975	0.0132596	0.121194	0.464015	0.708234	0.925328
YALI0B00264g	#NAME?	71.8572	60.5148	53.3498	82.5688	65.8975	89.694	0.200464	-0.247845	-0.429649	-0.325374	0.119414	0.363424	0.264267	0.0404606	0.128849	0.609214
YALI0B00286g	uncharacterized membrane protein yer140w	27.0694	13.3711	21.579	10.1003	7.06509	9.16163	-1.42226	-1.01754	-0.327032	-0.515623	-0.140725	0.000128651	0.000128651	0.128403	0.0192113	0.544922
YALI0B00308g	rtr1p	24.427	21.5428	27.1489	32.756	29.0892	31.51	0.423278	-0.18127	0.152413	-0.171276	-0.055946	0.0532152	0.44942	0.524711	0.460764	0.826744
YALI0B00374g	candidapepsin-3 precursor	0.0495916	0.0425667	0.119417	0.290844	0.922505	0.27358	2.55208	-0.220372	1.26784	1.66531	-0.0882818	1	1	1	0.00736588	1
YALI0B00396g	mfs maltose	0.0752759	0.0410981	0.0507479	0.104191	0.113706	0.035707	0.468976	-0.873119	-0.56884	0.126074	-1.54496	1	1	1	1	1
YALI0B00418g	YALI0B00418p	0	0.452627	0.469987	0.605345	0.660252	0.60914	inf	inf	inf	0.125259	0.0090166	1	1	1	1	1
YALI0B00440g	YALI0B00440p	0.486916	0.45732	0.469387	0.0988915	0.270551	0.176722	-2.29976	-0.0904714	-0.052897	1.45198	0.83756	0.025817	0.887736	0.927073	1	1
YALI0B00462g	alpha-methylacyl- racemase	125.137	74.9045	50.2489	15.215	86.0817	6.5113	-3.03994	-0.740384	-1.31634	2.50021	-1.22448	0.000128651	0.000703986	0.000128651	0.000128651	0.000128651
YALI0B00528g	one of six subunits of the rna polymerase iii transcription initiation factor complex	15.3751	11.4902	17.3441	11.705	10.9384	13.6271	-0.393465	-0.420197	0.173847	-0.0977281	0.219351	0.0644551	0.0493199	0.449211	0.680052	0.323127
YALI0B00550g	YALI0B00550p	59.3335	57.5921	54.0438	81.353	82.346	65.1784	0.455349	-0.0429746	-0.134718	0.0175032	-0.319801	0.0327623	0.860918	0.553609	0.943551	0.129961
YALI0B00572g	methylenetetrahydrofolate reductase	110.966	41.6254	51.8508	5.32477	6.09162	5.38115	-4.38125	-1.41458	-1.09768	0.194107	0.0151968	0.000128651	0.000128651	0.000128651	0.442655	0.957388
YALI0B00594g	arrestin domain-containing protein	18.5429	9.15117	8.3707	3.5271	4.56041	2.59119	-2.39431	-1.01884	-1.14745	0.370681	-0.444871	0.000128651	0.000128651	0.000128651	0.135996	0.0931874
YALI0B00616g	polyadenylate-binding protein	25.8781	11.4989	20.6576	16.1987	14.513	14.6379	-0.675857	-1.17024	-0.325057	-0.158524	-0.146168	0.000921726	0.000128651	0.132192	0.481448	0.516156
YALI0B00638g	gnat family acetyltransferase	26.101	11.5665	18.8042	8.05048	7.97709	6.78273	-1.69696	-1.17416	-0.473052	-0.0132133	-0.247209	0.000128651	0.000128651	0.079907	0.975295	0.519903
YALI0B00660g	c2h2 finger domain protein	15.1346	2.82063	14.7558	0.327297	0.273196	0.264396	-5.53111	-2.42376	-0.036573	-0.260664	-0.307903	0.000128651	0.000128651	0.887736	1	1
YALI0B00682g	YALI0B00682p	0.0168602	0.0840839	0.0656747	0.0381224	0.0421204	0	1.17702	2.31821	1.96172	0.143879	#NAME?	1	1	1	1	1
YALI0B00704g	adenylate kinase	517.039	192.734	298.26	140.789	123.563	172.291	-1.87674	-1.42366	-0.793704	-0.188289	0.291316	0.000128651	0.000128651	0.000480735	0.398341	0.194918
YALI0B00726g	deoxyhypusine synthase	125.518	281.334	125.268	322.67	314.71	319.479	1.36216	1.16439	-0.00287415	-0.0360378	-0.014336	0.000128651	0.000128651	0.991622	0.894912	0.959715
YALI0B00748g	YALI0B00748p	1.57299	0.547404	1.01772	0.12776	0.404129	0.145014	-3.622	-1.52283	-0.628172	1.66138	0.182752	0.000813847	0.00113525	0.123589	0.0420366	1
YALI0B00770g	ybl029c-a-like protein	92.1232	126.22	117.833	40.8025	80.7961	34.4181	-1.17491	0.454302	0.355106	0.985628	-0.245491	0.000128651	0.0343142	0.102608	0.000128651	0.351085
YALI0B00792g	nadh-ubiquinone oxidoreductase subunit	2598.29	3689.05	2219.89	6133.98	5769.61	5980.16	1.23926	0.505687	-0.227074	-0.0883495	-0.0366393	0.000128651	0.0289911	0.361942	0.738689	0.894059
YALI0B00814g	ribosomal protein l24e	78.8565	8.52932	46.6275	1.56873	1.93455	0.250656	-5.65156	-3.20873	-0.75805	0.302398	-2.64582	0.000128651	0.000128651	0.000249257	0.443089	0.000249257
YALI0B00836g	ribose-phosphate pyrophosphokinase	104.99	137.225	79.1653	165.378	106.835	206.599	0.655514	0.386297	-0.407311	-0.630383	0.321067	0.0018631	0.0824503	0.0554597	0.00226843	0.157201
YALI0B00858g	hmo1p	455.976	314.723	522.903	327.838	228.517	353.76	-0.475973	-0.534874	0.197585	-0.520681	0.109788	0.0298597	0.0149572	0.413353	0.0167242	0.652042
YALI0B00880g	protein kinase	14.68	4.93369	9.7527	3.53552	3.1608	2.90262	-2.05386	-1.57311	-0.589981	-0.161631	-0.284564	0.000128651	0.000128651	0.00479234	0.592996	0.32912
YALI0B00902g	nuclear migration protein	9.70486	5.97779	9.39465	6.59501	4.9576	7.1209	-0.557331	-0.699095	-0.0468672	-0.411733	0.110684	0.0178138	0.00432242	0.858903	0.122057	0.688253
YALI0B00924g	YALI0B00924p	7.47192	5.71401	16.9562	0.611116	3.60959	0.992847	-3.61196	-0.386976	1.18226	2.56231	0.700124	0.000128651	0.306919	0.000249257	0.000249257	0.297057
YALI0B00946g	nucleolar protein nop58	60.6693	61.7874	50.6933	81.2852	74.5482	94.1414	0.422026	0.0263468	-0.259172	-0.124819	0.211837	0.0496886	0.920502	0.24758	0.595926	0.354397
YALI0B00968g	transcription initiation factor tfiid subunit 7	27.8365	20.2033	21.3302	21.0283	20.3526	19.396	-0.404646	-0.462387	-0.38408	-0.0471223	-0.116578	0.0502047	0.0256555	0.0657452	0.842931	0.614011
YALI0B00990g	nucleolar gtp-binding protein 1	60.9533	212.778	82.0955	290.968	190.596	363.713	2.25508	1.80357	0.4296	-0.610341	0.321942	0.000128651	0.000128651	0.0478263	0.00700321	0.167009
YALI0B01012g	YALI0B01012p	28.1984	25.3574	29.3608	11.7539	10.9587	13.2023	-1.26247	-0.153202	0.0582807	-0.101066	0.167649	0.000128651	0.547777	0.83447	0.765726	0.588842
YALI0B01034g	eukaryotic translation initiation factor 2 alpha subunit	478.366	996.289	467.692	1591.32	1258.09	1621.83	1.73404	1.05845	-0.0325582	-0.338996	0.0273927	0.000128651	0.000128651	0.906623	0.150653	0.920874
YALI0B01056g	px domain-containing protein	10.9012	5.47383	10.3845	3.98277	3.94855	4.54433	-1.45265	-0.993867	-0.0700628	-0.012448	0.190298	0.000128651	0.000128651	0.771619	0.961921	0.41715
YALI0B01078g	periodic tryptophan protein 2	8.24599	13.9157	9.1446	17.6464	14.6117	21.2678	1.09761	0.754947	0.149228	-0.272247	0.269296	0.000128651	0.000128651	0.511594	0.209812	0.213006
YALI0B01100g	YALI0B01100p	0.269647	0.151943	0.389787	0.302374	0.107203	0.0992418	0.165262	-0.82754	0.531614	-1.49598	-1.60731	1	1	0.446235	1	1
YALI0B01144g	peptidyl-trna hydrolase domain protein	17.5941	19.4159	18.6204	12.482	14.419	15.2886	-0.495242	0.142151	0.0817931	0.20812	0.292607	0.097732	0.639416	0.796397	0.535405	0.358414
YALI0B01166g	cos111p	3.50795	2.35303	9.70205	0.121227	2.28348	0.117289	-4.85484	-0.576105	1.46766	4.23545	-0.0476521	0.000128651	0.0412036	0.000128651	0.000128651	1
YALI0B01188g	YALI0B01188p	21.5362	11.0266	18.4612	5.37246	5.52203	4.91879	-2.00311	-0.965779	-0.222266	0.0396161	-0.127281	0.000128651	0.000128651	0.337744	0.915973	0.713901
YALI0B01210g	tigger transposable element-derived protein 6-like	1.23001	0.516908	1.12413	0.343294	0.396617	0.53223	-1.84116	-1.2507	-0.129861	0.208304	0.632608	0.000366133	0.00498243	0.76763	0.718326	0.223578
YALI0B01224g	transcription elongation factor spt6	20.4674	13.5339	21.0674	15.1492	18.0069	16.1604	-0.434091	-0.596747	0.0416835	0.249316	0.0932293	0.0435625	0.00507575	0.866288	0.260651	0.695586
YALI0B01254g	dephospho- kinase	37.5917	61.6195	45.7995	98.8905	99.3325	89.5112	1.39542	0.712974	0.284918	0.00643486	-0.143764	0.000128651	0.000480735	0.208693	0.979517	0.533974
YALI0B01276g	drap deaminase	5.8696	9.83299	6.3423	7.58433	13.9484	6.2708	0.369758	0.744367	0.111743	0.879006	-0.274373	0.179878	0.00451	0.716338	0.000366133	0.323647
YALI0B01298g	aldehyde dehydrogenase 3b1	10.4296	6.94376	11.6024	1.24627	5.63489	1.06749	-3.06499	-0.58689	0.153741	2.17677	-0.223397	0.000128651	0.00808754	0.536708	0.000128651	0.581567
YALI0B01320g	mitochondrial respiratory complex i chaperone	20.2994	16.6404	13.9333	15.5834	14.6426	15.5988	-0.381428	-0.286749	-0.542897	-0.0898389	0.00142726	0.0761593	0.198822	0.00978011	0.700967	0.995902
YALI0B01342g	high-affinity glucose transporter	46.8214	6.21666	8.73585	0.569567	0.691945	0.591778	-6.36116	-2.91296	-2.42215	0.280792	0.0551895	0.000128651	0.000128651	0.000128651	0.533681	0.910107
YALI0B01364g	3-isopropylmalate dehydratase	182.588	78.0688	87.9768	17.9387	11.9352	16.9185	-3.34744	-1.22577	-1.05339	-0.58785	-0.0844746	0.000128651	0.000128651	0.000128651	0.00403441	0.721184
YALI0B01386g	yme1p	38.4063	16.3739	20.3652	15.8516	15.383	16.604	-1.27671	-1.22995	-0.915238	-0.0432915	0.0668985	0.000128651	0.000128651	0.000128651	0.86329	0.783804
YALI0B01408g	carboxypeptidase y precursor	53.7254	33.8222	37.102	20.1324	47.4199	20.3375	-1.41608	-0.667637	-0.534108	1.23597	0.014624	0.000128651	0.00165734	0.0119608	0.000128651	0.954059
YALI0B01430g	YALI0B01430p	3.173	3.05705	6.38037	2.91073	3.50194	2.43144	-0.124466	-0.0537115	1.00779	0.26677	-0.259574	0.697464	0.871275	0.000128651	0.3835	0.410724
YALI0B01452g	origin recognition complex subunit orc5	14.2961	33.3456	15.4581	36.2111	58.9502	34.8963	1.34081	1.22188	0.112744	0.703064	-0.0533585	0.000128651	0.000128651	0.635981	0.000480735	0.824135
YALI0B01474g	dna repair protein rad14	6.72911	27.0922	16.3106	55.9481	56.6723	64.4254	3.0556	2.00939	1.27732	0.0185557	0.203541	0.000128651	0.000128651	0.000128651	0.943082	0.362406
YALI0B01540g	ubiquinol-cytochrome c reductase	13779.4	18361.6	11250	39321.9	34785.6	34868.8	1.51282	0.414181	-0.29258	-0.176841	-0.173395	0.000128651	0.0792669	0.227222	0.500292	0.502968
YALI0B01562g	YALI0B01562p	47.4315	53.7781	50.8163	76.9058	64.2419	65.6819	0.697248	0.181175	0.0994456	-0.259578	-0.227597	0.000921726	0.41663	0.673432	0.237093	0.316672
YALI0B01584g	g patch domain-containing protein 1 homolog	12.5251	12.5301	14.0683	13.1018	18.1162	12.5487	0.0649465	0.000581868	0.167631	0.467519	-0.0622227	0.797896	0.998317	0.483896	0.0314243	0.810581
YALI0B01606g	palmitoyltransferase swf1	28.5635	18.3376	25.0973	18.0281	10.1762	20.5961	-0.663924	-0.639371	-0.186638	-0.825049	0.192119	0.00124095	0.00256773	0.395761	0.000366133	0.408542
YALI0B01628g	gtpase activating protein	41.954	28.8287	38.8131	13.7942	19.5446	14.2881	-1.60474	-0.5413	-0.112262	0.502706	0.0507479	0.000128651	0.00915693	0.639023	0.0153802	0.835204
YALI0B01650g	potential mitochondrial rhodanese-like protein	4.8178	10.4948	5.00081	15.5593	40.0954	10.4121	1.69133	1.12323	0.0537861	1.36566	-0.579518	0.000128651	0.00355116	0.909263	0.000128651	0.0913194
YALI0B01672g	alpha- mannosyltransferase ktr1	19.2467	31.9584	17.4938	31.8129	33.4802	32.1193	0.724999	0.731583	-0.137765	0.0736971	0.0138288	0.000593244	0.000366133	0.556649	0.760474	0.955078
YALI0B01694g	ylr253w-like protein	36.7152	66.3655	38.9666	54.6531	61.0224	57.0191	0.573926	0.854059	0.0858632	0.159037	0.061143	0.00600253	0.000128651	0.714313	0.492002	0.804766
YALI0B01716g	gcn5-related n-acetyltransferase	70.0795	76.2994	71.7862	11.5698	29.0434	8.83348	-2.59863	0.122679	0.034713	1.32785	-0.38931	0.000128651	0.606621	0.889002	0.000128651	0.179816
YALI0B01738g	cell lysis protein	32.2386	12.3462	29.8077	13.7288	12.3859	17.1118	-1.23158	-1.38472	-0.113103	-0.148514	0.317784	0.000128651	0.000128651	0.631639	0.546793	0.174856
YALI0B01760g	nucleic acid-binding protein	63.4409	148.486	69.4283	216.373	188.732	206.164	1.77003	1.22685	0.130112	-0.197179	-0.0697256	0.000128651	0.000128651	0.588943	0.402754	0.776857
YALI0B01771g	phospholipase b	0.943551	0.6279	1.20975	2.14683	2.26093	1.53863	1.18603	-0.587565	0.358535	0.0747102	-0.480562	0.000813847	0.152972	0.364846	0.839157	0.148877
YALI0B01782g	proline iminopeptidase	92.3169	100.199	62.8604	576.229	741.509	460.15	2.64198	0.118208	-0.554444	0.363821	-0.324539	0.000128651	0.61896	0.00745633	0.131139	0.174298
YALI0B01804g	duf887 domain protein	278.286	335.134	237.831	360.967	700.422	325.099	0.375303	0.268171	-0.226631	0.956356	-0.150991	0.0958045	0.245518	0.33141	0.000128651	0.526579
YALI0B01826g	riboflavin kinase	153.279	275.068	130.939	297.957	336.132	283.556	0.958944	0.843627	-0.227269	0.173924	-0.0714708	0.000128651	0.000249257	0.304797	0.457063	0.777199
YALI0B01848g	cytochrome p450	17.8415	15.051	12.831	10.4471	11.017	7.69148	-0.772138	-0.245383	-0.47561	0.0766251	-0.441767	0.000366133	0.257905	0.021534	0.761883	0.0524046
YALI0B01870g	gle1p	21.5061	21.1828	22.0296	27.3738	25.0811	26.8517	0.348053	-0.0218511	0.0346967	-0.126198	-0.0277848	0.102541	0.930747	0.888441	0.583333	0.911736
YALI0B01892g	mitochondrial 54s ribosomal protein 7 5	169.827	244.268	132.943	219.928	132.392	274.383	0.372962	0.524398	-0.353256	-0.732215	0.31916	0.0879254	0.01798	0.0967821	0.000703986	0.162408
YALI0B01914g	potential transporter	0.0333426	15.046	0.0638938	0.083654	0.604558	0.0744715	1.32707	8.8178	0.938311	2.85337	-0.167746	1	0.012484	1	0.00102892	1
YALI0B01980g	mtf1p	16.9766	79.4792	26.2477	110.333	109.864	120.081	2.70024	2.22703	0.628641	-0.00614003	0.12214	0.000128651	0.000128651	0.0033556	0.980826	0.608845
YALI0B02002g	YALI0B02002p	5.88105	1.9044	4.87234	2.51608	2.28576	2.7783	-1.2249	-1.62674	-0.27146	-0.138501	0.143023	0.000128651	0.000128651	0.216551	0.600213	0.581147
YALI0B02024g	YALI0B02024p	0.168541	7.91929	0.0563995	0	0.392524	0.0467305	#NAME?	5.5542	-1.57935	inf	inf	1	0.00345381	1	0.000128651	1
YALI0B02046g	YALI0B02046p	15.267	27.3053	17.9675	45.0743	41.5534	40.0768	1.56188	0.838761	0.234969	-0.117338	-0.169537	0.000128651	0.000128651	0.289044	0.620183	0.459153
YALI0B02068g	med8p	79.1651	98.1301	73.9337	151.958	134.798	129.697	0.940733	0.309831	-0.0986323	-0.172868	-0.228521	0.000128651	0.155597	0.683207	0.444618	0.309413
YALI0B02090g	potential oligopeptide transporter	0.243205	0.244394	0.286513	0.371938	0.397587	0.187334	0.612893	0.00703778	0.236431	0.0962083	-0.989452	1	1	1	0.846306	1
YALI0B02112g	YALI0B02112p	0.100247	0.0284889	0.0963249	0	0.126861	0	#NAME?	-1.81508	-0.0575737	inf	0	1	1	1	1	1
YALI0B02156g	YALI0B02156p	25.116	45.5152	39.8595	79.2018	83.0341	78.6644	1.65693	0.857744	0.66632	0.0681703	-0.00982231	0.000128651	0.00355116	0.0251685	0.79832	0.970716
YALI0B02178g	aspartate aminotransferase	83.1548	19.8833	49.7658	14.9422	22.5836	17.2508	-2.4764	-2.06424	-0.740644	0.595881	0.207271	0.000128651	0.000128651	0.000128651	0.00517012	0.372231
YALI0B02200g	YALI0B02200p	2.35268	2.44016	3.67126	2.00924	2.23148	1.74112	-0.227661	0.0526705	0.641968	0.151356	-0.206628	0.587516	0.905549	0.0681753	0.731396	0.635141
YALI0B02222g	mitochondrial matrix iron-sulfur protein	454.567	1249.51	447.25	2146.97	2371.33	1862.37	2.23974	1.4588	-0.0234124	0.143392	-0.205162	0.000128651	0.000128651	0.929541	0.569735	0.39483
YALI0B02244g	vesicle transport v-snare protein	360.022	605.331	369.747	516.305	1140.25	416.46	0.52014	0.749639	0.038454	1.14306	-0.310046	0.0169743	0.000921726	0.882897	0.000128651	0.17579
YALI0B02266g	hmg box transcriptional	12.8348	7.24047	16.892	3.17759	4.29801	3.0435	-2.01405	-0.825903	0.396283	0.435739	-0.0622021	0.000128651	0.000249257	0.0615813	0.0635812	0.83006
YALI0B02310g	YALI0B02310p	0	0.159726	0.570497	0.174142	0.368227	0.124656	inf	inf	inf	1.08033	-0.482316	1	1	0.000128651	1	1
YALI0B02332g	cytoplasm protein	11.0207	10.6922	11.3655	3.92801	11.3761	4.68733	-1.48834	-0.0436602	0.0444447	1.53413	0.254966	0.000128651	0.858639	0.858639	0.000128651	0.279386
YALI0B02376g	phosphatidylinositol 4-kinase	15.1683	9.46585	13.6601	8.73121	10.0142	9.32246	-0.796809	-0.68026	-0.151093	0.197793	0.0945281	0.000128651	0.000480735	0.502935	0.382486	0.690344
YALI0B02398g	potential oligopeptide transporter	1.73748	2.78307	1.58367	0.533203	0.748972	0.495928	-1.70424	0.679681	-0.133722	0.490226	-0.104556	0.000128651	0.0133441	0.685108	0.217597	0.825772
YALI0B02409g	YALI0B02409p	2364.46	4478.28	5071.52	1644.86	1945.56	1398.78	-0.523546	0.921436	1.10091	0.24222	-0.233794	0.0144528	0.000128651	0.000128651	0.277916	0.294962
YALI0B02420g	glutathione s-transferase	16.5807	31.8923	29.4582	3.86415	10.7723	3.14743	-2.10128	0.943705	0.829167	1.4791	-0.295978	0.000128651	0.000128651	0.000249257	0.000128651	0.435491
YALI0B02442g	protein	0.0739943	6.2004	0.195427	0.100917	2.34932	0.0182549	0.447686	6.3888	1.40115	4.541	-2.46682	1	0.028519	1	0.00871438	1
YALI0B02464g	YALI0B02464p	113.53	302.516	242.275	270.788	494.105	220.81	1.25409	1.41394	1.09358	0.867657	-0.294354	0.000128651	0.000128651	0.000128651	0.000128651	0.198223
YALI0B02544g	abc	0.943306	1.00984	0.775901	1.2364	1.24471	1.73557	0.390351	0.0983229	-0.281854	0.00965482	0.489257	0.19231	0.775237	0.380954	0.977016	0.066395
YALI0B02552g	cation efflux family protein family	10.2596	3.63264	7.53514	2.34767	1.72776	2.65598	-2.12768	-1.49789	-0.445274	-0.442331	0.178014	0.000128651	0.000128651	0.0501324	0.170281	0.579225
YALI0B02574g	afg3 family protein	100.699	125.677	75.461	109.74	93.5432	122.665	0.124031	0.31966	-0.416253	-0.230382	0.160638	0.603355	0.161475	0.0608651	0.318622	0.499339
YALI0B02596g	YALI0B02596p	1.66377	1.64033	2.07552	0.540879	0.796848	0.374279	-1.62107	-0.0204621	0.319021	0.559	-0.531191	0.000813847	0.964615	0.39997	0.242469	0.336074
YALI0B02662g	YALI0B02662p	13.2451	7.13865	12.1725	1.86584	8.89667	1.28561	-2.82756	-0.891735	-0.12183	2.25344	-0.53737	0.000128651	0.000128651	0.616671	0.000128651	0.10837
YALI0B02684g	copper-transporting p1-type atpase	9.36451	6.30402	3.89454	0.795546	2.16108	0.684049	-3.55719	-0.570931	-1.26575	1.44173	-0.217845	0.000128651	0.016891	0.000128651	0.000128651	0.548609
YALI0B02706g	nucleoporin nsp1	59.8159	35.8536	40.708	31.1889	22.8544	36.2536	-0.939498	-0.73841	-0.555216	-0.44856	0.217095	0.000128651	0.000593244	0.00763701	0.0345537	0.33578
YALI0B02728g	phosphoglycerate mutase	1179.74	397.419	625.995	324.241	180.91	365.312	-1.86333	-1.56974	-0.914252	-0.841799	0.172062	0.000128651	0.000128651	0.000128651	0.000249257	0.495777
YALI0B02750g	nuclear pore complex subunit	25.3521	24.8476	28.9121	18.6284	15.9868	23.4511	-0.444603	-0.0289978	0.18957	-0.22062	0.332154	0.036703	0.912773	0.40868	0.329148	0.136305
YALI0B02772g	phosphotyrosyl phosphatase activator	21.1003	38.5063	23.5756	17.8979	38.2451	16.206	-0.237475	0.867832	0.160031	1.09549	-0.14326	0.289961	0.000128651	0.485806	0.000128651	0.53956
YALI0B02794g	ycr045c-like protein	2.94044	1.98772	5.74945	1.57696	1.62135	1.2007	-0.898887	-0.564921	0.967393	0.040047	-0.393269	0.0135108	0.108241	0.00102892	0.927216	0.331212
YALI0B02816g	map kinase	89.8326	53.0911	72.6848	55.1726	38.8872	53.5767	-0.703288	-0.758769	-0.305585	-0.504656	-0.0423464	0.000813847	0.000366133	0.158362	0.0141133	0.863287
YALI0B02838g	pheromone maturation dipeptidyl aminopeptidase	61.3354	39.0453	49.9985	26.4947	33.1821	26.478	-1.21102	-0.651573	-0.294834	0.3247	-0.000910882	0.000128651	0.00165734	0.185382	0.130688	0.996191
YALI0B02852g	3-hydroxyanthranilate -dioxygenase	299.628	350.099	264.726	229.874	348.035	203.775	-0.382334	0.224586	-0.178672	0.598391	-0.173861	0.0734462	0.32381	0.44484	0.00422562	0.442234
YALI0B02860g	rpn1p	30.3572	13.5277	22.7938	14.012	17.1533	14.427	-1.11538	-1.16612	-0.413399	0.291823	0.0421044	0.000128651	0.000128651	0.0508645	0.185444	0.864124
YALI0B02882g	membrane protein	70.6964	71.7905	63.7901	87.2467	62.3706	96.0921	0.303464	0.0221565	-0.148305	-0.484235	0.139317	0.166295	0.930594	0.525708	0.0230802	0.548967
YALI0B02948g	glycerol-3-phosphate dehydrogenase	402.96	378.672	210.11	830.021	859.214	538.899	1.04251	-0.0896845	-0.939489	0.0498707	-0.623131	0.000128651	0.729144	0.000128651	0.858973	0.00535363
YALI0B02970g	YALI0B02970p	48.5211	160.422	43.1266	339.912	264.855	361.432	2.80848	1.72519	-0.170033	-0.359959	0.0885644	0.000128651	0.000128651	0.464926	0.104085	0.719956
YALI0B02992g	presequence translocase-associated motor subunit	496.951	701.971	446.177	884.743	627.4	863.979	0.832156	0.498309	-0.155485	-0.495873	-0.0342614	0.000128651	0.0210353	0.511998	0.0237252	0.895185
YALI0B03014g	duf1716 domain protein	19.5926	34.3232	27.6924	63.5717	65.9915	61.234	1.69808	0.808877	0.499183	0.0538958	-0.0540506	0.000128651	0.000128651	0.0178138	0.83585	0.833774
YALI0B03036g	pre-mrna-splicing factor syf2	38.2412	119.336	59.826	137.187	209.873	140.184	1.84294	1.64183	0.645646	0.613377	0.0311791	0.000128651	0.000128651	0.00226843	0.00316063	0.897214
YALI0B03058g	c6 zinc finger domain-containing protein	21.9039	43.6644	31.667	17.5547	41.6038	15.6509	-0.319331	0.995268	0.531793	1.24486	-0.165612	0.149574	0.000128651	0.0129986	0.000128651	0.482785
YALI0B03080g	fumarylacetoacetate hydrolase family protein	239.117	667.189	256.881	1143.08	1669.67	1364.18	2.25714	1.48038	0.10338	0.546636	0.255103	0.000128651	0.000128651	0.675808	0.0178948	0.299861
YALI0B03102g	YALI0B03102p	50.6434	100.996	50.1639	92.781	101.701	95.682	0.873453	0.995851	-0.0137265	0.132432	0.0444182	0.000128651	0.000128651	0.956647	0.574347	0.862768
YALI0B03124g	catechol o-methyltransferase	91.1499	101.441	94.9451	75.7789	250.691	52.5623	-0.266444	0.154335	0.0588527	1.72604	-0.527767	0.219416	0.522477	0.811565	0.000128651	0.0101334
YALI0B03146g	pumilio-family rna binding repeat protein	0.571868	0.556009	1.67284	0.79976	0.868728	0.629395	0.483886	-0.0405743	1.54855	0.119337	-0.345601	0.259947	0.939587	0.000249257	0.792813	0.433476
YALI0B03190g	short-chain dehydrogenase reductase family	62.3483	45.5048	63.5626	38.0722	27.3578	31.6978	-0.711614	-0.454332	0.0278283	-0.476784	-0.264351	0.000813847	0.0260572	0.912452	0.0232434	0.230633
YALI0B03212g	YALI0B03212p	117.208	145.323	140.351	255.906	203.31	181.58	1.12654	0.310187	0.259962	-0.331929	-0.495009	0.000128651	0.167763	0.250648	0.126284	0.0211174
YALI0B03234g	YALI0B03234p	67.9396	70.3589	72.7234	106.728	94.4198	81.9987	0.651618	0.0504803	0.0981677	-0.176781	-0.38027	0.00216785	0.842959	0.68753	0.430292	0.0750176
YALI0B03278g	nucleolus protein required for cell	31.4496	223.051	57.2654	496.766	408.107	520.515	3.98145	2.82626	0.864622	-0.283618	0.0673734	0.000128651	0.000128651	0.000128651	0.228825	0.795219
YALI0B03300g	ring-15 protein	4.09355	14.8663	7.2474	34.4772	27.9151	36.4662	3.07422	1.86062	0.82411	-0.304597	0.0809172	0.000128651	0.000128651	0.00155386	0.169969	0.736996
YALI0B03322g	ccaat-binding factor complex subunit	116.569	196.14	132.449	273.219	248.075	233.039	1.22888	0.750701	0.184252	-0.139282	-0.229484	0.000128651	0.000366133	0.42017	0.562509	0.321358
YALI0B03344g	mitochondrial dicarboxylate	30.324	67.6393	30.0245	69.2402	60.494	78.0477	1.19115	1.1574	-0.0143212	-0.194817	0.172747	0.000128651	0.000128651	0.957962	0.385312	0.449562
YALI0B03366g	tfs1p	641.803	292.868	657.243	298.637	288.168	245.405	-1.10374	-1.13188	0.0342957	-0.0514868	-0.283229	0.000128651	0.000128651	0.898367	0.843732	0.202252
YALI0B03388g	wd repeat protein	10.0917	16.8799	8.30776	28.9166	30.6883	26.2441	1.51873	0.742135	-0.280641	0.0857905	-0.139905	0.000128651	0.000703986	0.252188	0.722296	0.548781
YALI0B03410g	she3_lodel ame: full=swi5-dependent ho expression protein 3	46.8569	35.3511	38.4188	36.2365	26.4306	30.8559	-0.370818	-0.406504	-0.286448	-0.455234	-0.231897	0.076662	0.0512359	0.188063	0.0301754	0.291614
YALI0B03476g	condensin complex component cnd2	34.153	30.8025	41.2227	43.7507	34.7685	35.9646	0.357294	-0.148963	0.271426	-0.331527	-0.282729	0.0956624	0.517721	0.222163	0.121329	0.197727
YALI0B03498g	activator of ime1 n6-adenine rna methylase ime4	2.40209	1.43555	1.8902	1.35869	1.14172	0.974493	-0.822077	-0.742686	-0.345748	-0.251004	-0.479488	0.00995702	0.0225136	0.275816	0.506381	0.181831
YALI0B03520g	scf ubiquitin ligase subunit	37.8104	48.2964	41.2233	42.817	49.9798	38.6952	0.179402	0.353134	0.124679	0.223161	-0.14603	0.434747	0.0997608	0.592292	0.323011	0.53357
YALI0B03542g	YALI0B03542p	1.3342	295.948	11.3241	0.530752	221.229	0.3707	-1.32986	7.79323	3.08536	8.70329	-0.517784	0.0245363	0.000128651	0.000128651	0.000128651	0.468537
YALI0B03564g	bgl2p	1582.68	1221.8	1164.84	794.347	837.782	792.748	-0.994531	-0.373362	-0.442238	0.0768071	-0.00290555	0.000128651	0.111412	0.0529987	0.769865	0.991378
YALI0B03575g	ubiquitin conjugating enzyme e2	27.8599	29.9915	23.0332	60.7448	69.2358	47.9034	1.12457	0.106367	-0.274474	0.188757	-0.342634	0.000128651	0.675305	0.250588	0.403139	0.108441
YALI0B03630g	ribonucleotide reductase small subunit	129.975	147.046	207.694	167.987	76.7994	203.753	0.370112	0.178032	0.676221	-1.12918	0.278474	0.0946373	0.437766	0.000593244	0.000128651	0.24392
YALI0B03652g	rot1p	110.97	72.0307	98.1147	60.2115	38.7618	73.1128	-0.882057	-0.623484	-0.177626	-0.635403	0.280086	0.000128651	0.00226843	0.431302	0.0018631	0.198762
YALI0B03718g	ubiquitin-protein ligase e3 component	5.54997	3.63706	6.29561	2.4852	3.13127	2.89082	-1.15912	-0.609706	0.181865	0.333386	0.218115	0.000128651	0.0036468	0.421465	0.13489	0.342047
YALI0B03762g	yap1 binding protein 2	57.6689	23.4646	41.2344	20.5586	16.3819	21.3378	-1.48805	-1.29731	-0.483944	-0.327638	0.0536705	0.000128651	0.000128651	0.0221065	0.128463	0.822679
YALI0B03784g	rrna processing protein	26.5703	111.208	36.9401	276.17	224.144	283.654	3.37767	2.06538	0.475377	-0.301133	0.0385745	0.000128651	0.000128651	0.0255764	0.195541	0.884883
YALI0B03850g	YALI0B03850p	10.8275	8.54444	10.2937	9.94823	14.2354	7.211	-0.122183	-0.341638	-0.0729329	0.516975	-0.464241	0.624591	0.146568	0.776587	0.0203724	0.0448452
YALI0B03916g	peptide methionine sulfoxide reductase	313.615	1218.31	366.569	19.1837	173.547	14.9827	-4.03104	1.95781	0.225091	3.17737	-0.356586	0.000128651	0.000128651	0.338422	0.000128651	0.188004
YALI0B03938g	YALI0B03938p	12.5708	122.225	29.2411	41.2037	179.127	45.7976	1.71269	3.28138	1.21791	2.12013	0.152498	0.000128651	0.000128651	0.000128651	0.000128651	0.501362
YALI0B03960g	transcription factor (snd1 p100)	39.9913	6.23184	17.2266	4.736	5.12355	5.48052	-3.07794	-2.68196	-1.21505	0.113476	0.210643	0.000128651	0.000128651	0.000128651	0.654786	0.384146
YALI0B03982g	atp2p	457.81	167.738	361.113	226.478	209.77	300.81	-1.01538	-1.44854	-0.342297	-0.11056	0.409484	0.000128651	0.000128651	0.155025	0.648903	0.0770766
YALI0B04004g	monocarboxylate transporter	9.00607	7.8283	13.3939	9.95013	7.06436	9.20914	0.143819	-0.202198	0.572608	-0.494157	-0.111649	0.573779	0.419183	0.0117026	0.0353975	0.665904
YALI0B04026g	vesicle-associated membrane protein	81.0169	84.255	137.522	73.4058	83.4528	57.1117	-0.142329	0.0565392	0.763363	0.185066	-0.362107	0.536485	0.821481	0.000366133	0.415686	0.0872863
YALI0B04048g	increased sodium tolerance protein 1	34.0374	11.0299	25.6287	11.4699	13.5851	9.20337	-1.56927	-1.62571	-0.409364	0.244174	-0.317615	0.000128651	0.000128651	0.0590561	0.345193	0.228825
YALI0B04070g	vacuolar protein sorting-associated protein 27	6.69688	4.82902	7.6685	4.19853	4.89088	4.67568	-0.673606	-0.471759	0.195456	0.22021	0.155293	0.00682208	0.047675	0.421071	0.414123	0.57685
YALI0B04092g	molybdopterin binding domain protein	58.2401	19.7394	39.5437	23.8996	18.6086	24.0497	-1.28502	-1.56094	-0.558565	-0.361023	0.00902678	0.000128651	0.000128651	0.0067314	0.110307	0.973266
YALI0B04114g	duf757 domain-containing protein	664.165	1875.17	687.328	4103.92	3405.63	3877.58	2.62739	1.49741	0.0494567	-0.269083	-0.0818452	0.000128651	0.000128651	0.849439	0.269543	0.754025
YALI0B04136g	esf2p	32.4344	155.539	54.8121	254.603	260.578	260.8	2.97265	2.26168	0.756971	0.0334689	0.0346973	0.000128651	0.000128651	0.000249257	0.902245	0.894502
YALI0B04158g	atp-dependent clp protease	31.7424	24.5698	22.0426	12.4079	14.1671	10.2033	-1.35515	-0.369526	-0.526121	0.191287	-0.282224	0.000128651	0.0835268	0.0125664	0.400974	0.206658
YALI0B04180g	alanyl-trna synthetase	65.4345	24.3157	36.5195	22.5884	21.2696	30.5808	-1.53447	-1.42816	-0.841385	-0.0867864	0.437043	0.000128651	0.000128651	0.000366133	0.722342	0.0406866
YALI0B04202g	urea active transporter	0.920448	86.467	0.202491	0.446786	0.384482	0.209598	-1.04275	6.55367	-2.18448	-0.216666	-1.09195	0.018804	0.000128651	0.000128651	0.685604	0.0432581
YALI0B04224g	60s ribosomal protein l44	18067.3	37783.1	13406.9	94396.2	89088	87430.6	2.38535	1.06436	-0.430406	-0.0834991	-0.11059	0.000128651	0.000128651	0.0694787	0.630937	0.507931
YALI0B04246g	ap-2 complex subunit sigma	163.632	171.487	185.754	227.258	186.929	222.398	0.473876	0.0676406	0.182939	-0.281844	-0.0311896	0.0210353	0.784565	0.416031	0.198762	0.896806
YALI0B04268g	serine threonine-protein kinase cbk1	119.829	67.4018	95.7379	46.9488	34.052	51.0405	-1.35182	-0.830123	-0.32382	-0.463349	0.120556	0.000128651	0.000128651	0.136635	0.0246935	0.606501
YALI0B04290g	pps1 dual specificty phosphatase	7.58496	2.44622	9.72908	1.46624	1.65033	1.00932	-2.37102	-1.63258	0.359163	0.170633	-0.538737	0.000128651	0.000128651	0.0978703	0.597535	0.0946373
YALI0B04312g	ino1p	445.458	150.161	167.157	37.0082	66.7966	42.063	-3.58937	-1.56878	-1.41409	0.851932	0.184708	0.000128651	0.000128651	0.000128651	0.000128651	0.41951
YALI0B04334g	mrna export factor elf1	5.96261	6.11873	6.84749	6.25582	4.63209	9.12465	0.0692543	0.0372894	0.199632	-0.433536	0.544571	0.781242	0.890036	0.388847	0.0519671	0.00889315
YALI0B04356g	ygr017w-like protein	17.7168	19.616	14.2097	24.8118	28.7002	29.7069	0.48591	0.146915	-0.318243	0.210034	0.259771	0.0228406	0.550351	0.180785	0.350433	0.239833
YALI0B04378g	solute carrier family 12 member 3	8.48804	12.546	9.19644	4.07757	9.5041	4.74516	-1.05772	0.563721	0.115645	1.22084	0.218747	0.000128651	0.00700321	0.619993	0.000128651	0.348295
YALI0B04400g	mannose-p-dolichol utilization defect 1 protein	38.6783	6.76874	21.0894	7.95581	6.02821	8.87031	-2.28144	-2.51457	-0.875011	-0.400279	0.156975	0.000128651	0.000128651	0.000128651	0.177363	0.603598
YALI0B04422g	ted1p	74.5126	95.6461	75.2635	130.147	106.88	132.423	0.80459	0.360222	0.0144666	-0.284151	0.0250083	0.000128651	0.0895335	0.955048	0.202748	0.92616
YALI0B04444g	phosphate transporter	877.71	916.7	595.923	1293.34	1081.74	1355.11	0.559282	0.062705	-0.558618	-0.257737	0.0673085	0.0106592	0.811057	0.0111851	0.272154	0.796212
YALI0B04466g	nsl1p	29.6475	29.8344	46.2366	36.5711	24.657	37.8098	0.302794	0.0090696	0.641127	-0.568706	0.0480553	0.179998	0.974214	0.0036468	0.00959908	0.852358
YALI0B04488g	ras gtpase activating protein	30.0416	21.548	29.9529	13.4386	14.0273	12.2402	-1.16058	-0.479411	-0.00426425	0.0618552	-0.134751	0.000128651	0.0297826	0.986509	0.799508	0.554106
YALI0B04510g	c6 finger domain	15.0568	10.992	22.2952	10.5253	7.18665	11.8373	-0.51655	-0.453966	0.566319	-0.550476	0.169479	0.0263014	0.051822	0.00924466	0.0324457	0.511428
YALI0B04532g	nuclear architecture related protein	15.9313	25.2826	13.6149	8.96383	10.8126	9.50467	-0.829676	0.666281	-0.226679	0.270522	0.0845207	0.000128651	0.00206628	0.312112	0.241635	0.742752
YALI0B04554g	YALI0B04554p	4.84216	25.5337	6.33482	29.4715	38.0241	26.6798	2.6056	2.39868	0.387651	0.367593	-0.143575	0.000128651	0.000128651	0.325504	0.125355	0.59344
YALI0B04598g	taz1-interacting factor 1	13.2697	24.8295	14.3466	12.0746	38.0809	9.29617	-0.13616	0.903921	0.112576	1.65709	-0.377267	0.557297	0.000128651	0.630311	0.000128651	0.0808187
YALI0B04620g	YALI0B04620p	21.5663	11.6656	19.1965	10.6649	12.084	10.0667	-1.01591	-0.886521	-0.167932	0.180228	-0.0832758	0.0023686	0.00727632	0.62163	0.640959	0.84412
YALI0B04642g	potential oligopeptide transporter	1.30375	0.759548	1.48145	0.75795	0.850732	0.881169	-0.782492	-0.779453	0.18434	0.166602	0.217315	0.0197925	0.0169743	0.591382	0.670493	0.570474
YALI0B04708g	protein	42.167	15.1315	16.9768	11.2974	10.9551	9.23533	-1.90013	-1.47856	-1.31255	-0.0443819	-0.290751	0.000128651	0.000128651	0.000128651	0.857386	0.201108
YALI0B04752g	rnase p and rnase mrp subunit	44.1787	159.577	63.207	218.466	319.194	227.772	2.30599	1.85283	0.516733	0.547023	0.0601777	0.000128651	0.000128651	0.0189648	0.0102231	0.805321
YALI0B04774g	trimethylguanosine synthase	3.39966	7.40292	4.90861	4.06202	7.90645	4.61	0.256805	1.1227	0.529922	0.960834	0.18257	0.401632	0.000128651	0.0577934	0.000480735	0.539223
YALI0B04796g	mth1p	75.5372	15.5621	11.4578	12.1885	21.639	3.74856	-2.63167	-2.27915	-2.72086	0.828114	-1.70112	0.000128651	0.000128651	0.000128651	0.000480735	0.000128651
YALI0B04840g	serine threonine protein	49.6935	57.6117	52.8247	75.613	83.1004	65.498	0.605577	0.213304	0.0881542	0.136221	-0.207184	0.00246805	0.340661	0.711609	0.550216	0.342618
YALI0B04851g	dna-directed rna polymerase ii kda polypeptide	527.869	1732.7	732.333	3957.07	3396.81	3727.35	2.90618	1.71477	0.472321	-0.220252	-0.086283	0.000128651	0.000128651	0.0350223	0.357586	0.737886
YALI0B04862g	nan1p	22.0201	87.9656	36.9246	109.871	71.4195	142.31	2.31891	1.99812	0.745762	-0.621416	0.373232	0.000128651	0.000128651	0.000128651	0.00544798	0.100859
YALI0B04884g	pirin	1.30017	2.71946	2.43624	3.38415	3.34472	3.25508	1.38009	1.06462	0.905955	-0.016905	-0.0560998	0.000366133	0.00554077	0.0192113	0.967601	0.884723
YALI0B04906g	acyl- dehydrogenase	110.975	16.2069	28.9601	12.6778	13.3727	6.34628	-3.12986	-2.77556	-1.9381	0.0769856	-0.998319	0.000128651	0.000128651	0.000128651	0.761601	0.000128651
YALI0B04928g	iron sulfur cluster assembly protein mitochondrial precursor	365.299	357.986	304.546	201.287	245.719	211.627	-0.859823	-0.0291731	-0.262418	0.287756	0.0722709	0.000128651	0.911114	0.235318	0.179509	0.76402
YALI0B04950g	ygr273c-like protein	232.892	131.734	211.24	107.255	89.0486	105.336	-1.11862	-0.822031	-0.140781	-0.268375	-0.0260427	0.000128651	0.000128651	0.542837	0.219	0.921018
YALI0B04972g	YALI0B04972p	39.6258	19.6411	24.7439	8.94049	8.86538	9.13401	-2.14802	-1.01257	-0.679368	-0.0121715	0.0308948	0.000128651	0.00145073	0.0174808	0.975229	0.947102
YALI0B04994g	cell cycle inhibitor	38.4125	21.2788	29.7353	10.6015	14.1822	9.14701	-1.8573	-0.852158	-0.369395	0.419804	-0.212901	0.000128651	0.000128651	0.0842874	0.0761593	0.419764
YALI0B05038g	potential fungal zinc cluster transcription factor	13.2696	3.54696	19.7127	4.54623	3.77784	5.62425	-1.54539	-1.90347	0.570994	-0.26711	0.306992	0.000128651	0.000128651	0.00572468	0.289044	0.195667
YALI0B05104g	leucyl aminopeptidase	258.136	516.004	290.154	232.807	911.419	187.58	-0.148991	0.999255	0.168692	1.96898	-0.311633	0.531952	0.000128651	0.477997	0.000128651	0.161023
YALI0B05126g	lanosterol 14-alpha-demethylase	171.779	272.643	183.266	423.607	393.004	478.447	1.30217	0.666459	0.0933819	-0.108182	0.175633	0.000128651	0.00176047	0.712655	0.662916	0.475992
YALI0B05148g	family metal ion transporter	19.2958	13.2783	18.9548	7.58296	6.6947	7.88393	-1.34746	-0.539222	-0.025727	-0.179742	0.0561526	0.000128651	0.0118744	0.916571	0.446136	0.822723
YALI0B05170g	pheromone processing carboxypeptidase kex1	83.9363	113.694	85.5909	145.047	135.808	136.287	0.789158	0.43779	0.0281628	-0.0949562	-0.0898721	0.000249257	0.0400063	0.911654	0.704032	0.717792
YALI0B05214g	yor292c-like protein	52.3047	69.6586	68.8475	69.8566	55.0585	71.9379	0.417455	0.413361	0.396463	-0.343431	0.0423555	0.0496886	0.0518973	0.066395	0.105101	0.860425
YALI0B05236g	YALI0B05236p	7.84094	10.8765	11.6144	13.0456	9.15368	14.4541	0.734468	0.472115	0.566811	-0.511142	0.147914	0.000593244	0.026938	0.00700321	0.0135108	0.521141
YALI0B05258g	glutamate carboxypeptidase	33.2935	99.8435	62.5939	3.74784	52.6522	2.87884	-3.15111	1.58443	0.910782	3.81236	-0.38057	0.000128651	0.000128651	0.000128651	0.000128651	0.14544
YALI0B05280g	bax inhibitor family protein	144.526	251.101	227.671	219.75	307.788	179.469	0.604532	0.796936	0.655619	0.486074	-0.292132	0.00526181	0.000249257	0.00206628	0.0288321	0.197553
YALI0B05302g	acyl- thioester	111.635	141.754	141.139	290.037	244.857	259.289	1.37745	0.344603	0.338324	-0.244296	-0.161675	0.000128651	0.122859	0.137145	0.306975	0.508677
YALI0B05346g	thioredoxin-like protein	435.521	818.364	540.168	104.021	238.038	94.727	-2.06587	0.909999	0.310666	1.19432	-0.135023	0.000128651	0.000128651	0.180544	0.000128651	0.564838
YALI0B05368g	ctp synthase	204.208	838.64	322.682	1310.73	1021.46	1440.45	2.68225	2.03801	0.66007	-0.359734	0.136156	0.000128651	0.000128651	0.00226843	0.136186	0.600078
YALI0B05390g	sporulation protein rmd1	42.2149	79.9054	59.5362	118.536	105.149	113.299	1.4895	0.920542	0.496015	-0.17289	-0.0651859	0.000128651	0.000128651	0.0201219	0.461361	0.792653
YALI0B05412g	glutamate-cysteine ligase modifier subunit	98.7365	206.893	113.613	244.023	260.978	248.493	1.30536	1.06723	0.202471	0.0969131	0.026189	0.000128651	0.000128651	0.364953	0.68487	0.917749
YALI0B05434g	YALI0B05434p	210.203	178.752	201.2	9.85978	16.1833	10.1479	-4.41408	-0.233821	-0.0631535	0.714881	0.0415516	0.000128651	0.294629	0.794855	0.0134266	0.906101
YALI0B05456g	amp-binding	48.401	2.22694	3.06374	3.98786	12.7054	1.31168	-3.60135	-4.4419	-3.98167	1.67176	-1.60419	0.000128651	0.000128651	0.000128651	0.000128651	0.000128651
YALI0B05478g	stp3p	2.56327	2.51146	2.9013	2.23542	1.714	2.04601	-0.197439	-0.0294598	0.178713	-0.383176	-0.127733	0.614535	0.943611	0.631144	0.321009	0.754473
YALI0B05500g	dolichol phosphate-mannose biosynthesis regulatory protein	3353.95	3461.43	3073.4	8052.93	7620.86	7341.92	1.26365	0.0455067	-0.126028	-0.0795598	-0.133356	0.000128651	0.862394	0.613119	0.765128	0.591847
YALI0B05522g	aspartyl aminopeptidase	87.4664	39.4585	41.0405	239.846	161.998	208.831	1.4553	-1.14839	-1.09168	-0.566133	-0.199772	0.000128651	0.000128651	0.000128651	0.0158926	0.417105
YALI0B05544g	YALI0B05544p	0.416147	0.60058	0.580784	0.286639	0.502403	0.225919	-0.537858	0.529261	0.480908	0.809609	-0.343429	0.35145	0.307464	0.352749	0.135543	1
YALI0B05566g	serine threonine protein kinase	6.50073	2.77252	6.79143	2.40634	2.69532	2.76557	-1.43376	-1.22941	0.0631141	0.163615	0.200734	0.000128651	0.000128651	0.793808	0.506474	0.411832
YALI0B05610g	hsp10p	4688.03	12283.3	2966.28	26949.8	27791.9	26126.9	2.52322	1.38965	-0.660328	0.0443877	-0.0447402	0.000128651	0.000128651	0.00286433	0.875456	0.869978
YALI0B05632g	u4 u6 small nuclear	17.4685	26.3409	17.8277	36.6914	41.0084	32.7463	1.07069	0.592553	0.029365	0.160477	-0.16411	0.000128651	0.00422562	0.907349	0.482372	0.474219
YALI0B05654g	aspartic-type endopeptidase	1.23225	9.72931	2.11792	1.5601	79.2055	0.871845	0.34035	2.98105	0.781352	5.66589	-0.839498	0.391625	0.000128651	0.0297032	0.000128651	0.032921
YALI0B05676g	nuf1 protein (spindle poly body spacer protein spc110)	24.468	13.9154	26.7781	17.8612	15.0361	17.1579	-0.45407	-0.814217	0.130155	-0.248395	-0.0579557	0.0278884	0.000128651	0.576952	0.261038	0.811917
YALI0B05698g	YALI0B05698p	11.8906	15.2924	12.9573	26.1966	25.9041	25.1775	1.13956	0.362997	0.123952	-0.0161972	-0.0572446	0.000128651	0.137083	0.64757	0.949213	0.821813
YALI0B05720g	trapp complex subunit trs31	51.7742	35.6486	42.1133	41.2185	32.4777	36.743	-0.328941	-0.538388	-0.297958	-0.343845	-0.165823	0.123131	0.00942157	0.162739	0.107296	0.467196
YALI0B05742g	n-terminal acetyltransferase complex ard1 subunit	455.839	730.214	516.978	999.826	848.39	974.524	1.13315	0.679796	0.181579	-0.236949	-0.0369797	0.000128651	0.00165734	0.461502	0.319797	0.887852
YALI0B05764g	highly conserved oxidoreductase	122.935	111.099	147.419	111.233	80.6444	107.841	-0.144305	-0.146043	0.262029	-0.463943	-0.0446858	0.541866	0.538489	0.260983	0.025738	0.859339
YALI0B05786g	snare domain protein	139.476	215.258	120.867	281.938	346.879	236.813	1.01536	0.626054	-0.206594	0.299053	-0.251632	0.000128651	0.00296267	0.357116	0.187939	0.267257
YALI0B05808g	upf0303 protein	330.741	200.487	298.545	117.023	105.137	127.587	-1.49891	-0.722192	-0.147752	-0.154517	0.124689	0.000128651	0.000480735	0.530757	0.506381	0.599915
YALI0B05830g	sdc1p	122.174	170.605	120.581	233.238	227.625	215.818	0.932869	0.481727	-0.0189289	-0.0351403	-0.111984	0.000128651	0.0264592	0.942554	0.886474	0.637167
YALI0B05852g	mitochondrial fusion machinery	21.8931	24.8184	21.2358	19.1205	17.4775	22.4255	-0.195356	0.180935	-0.0439786	-0.129617	0.230022	0.378628	0.427457	0.857043	0.575418	0.306499
YALI0B05874g	kinesin-domain-containing protein	43.7048	28.6628	34.3838	13.5951	15.9288	11.7944	-1.68471	-0.608611	-0.346062	0.228549	-0.204984	0.000128651	0.00432242	0.113778	0.298447	0.352907
YALI0B05896g	60s ribosomal protein l27	7737.14	16209.1	5600.19	42658.4	38843.7	45067.4	2.46296	1.06693	-0.466324	-0.135146	0.0792561	0.000128651	0.000128651	0.0559038	0.488924	0.670717
YALI0B05918g	dia4p	18.7827	75.3417	21.5107	80.0823	86.1595	89.7805	2.09208	2.00404	0.195647	0.105527	0.164919	0.000128651	0.000128651	0.389182	0.659752	0.479309
YALI0B05940g	ubiquitin-protein ligase	7.0024	4.13872	6.35078	4.21632	4.49384	4.48414	-0.731864	-0.758667	-0.140917	0.0919621	0.0888463	0.000366133	0.000128651	0.544191	0.693644	0.705422
YALI0B05962g	YALI0B05962p	131.774	105.392	192.302	204.289	137.155	175.705	0.632542	-0.322306	0.545305	-0.574801	-0.217459	0.0033556	0.143353	0.0103101	0.0067314	0.341819
YALI0B06006g	pantoate-beta-alanine ligase	86.3711	279.85	103.335	328.923	308.497	323.875	1.92913	1.69603	0.258705	-0.092491	-0.0223124	0.000128651	0.000128651	0.24493	0.70552	0.931983
YALI0B06028g	YALI0B06028p	1.30667	17.6006	1.34383	0.970447	1.97013	1.09863	-0.429168	3.75166	0.0404593	1.02157	0.178982	0.498601	0.000128651	0.950131	0.0661061	0.786865
YALI0B06094g	ddhd domain-containing protein	45.6623	32.5039	23.7714	16.355	20.328	11.4624	-1.48127	-0.490392	-0.941776	0.313734	-0.51283	0.000128651	0.0194629	0.000128651	0.148449	0.0139402
YALI0B06105g	apoptosis-inducing taf9-like domain 1 family	76.0941	99.4285	82.2803	104.425	110.124	87.1978	0.456604	0.385875	0.112762	0.0766623	-0.260096	0.0410584	0.0933869	0.657623	0.760902	0.261627
YALI0B06116g	mitochondrial 37s ribosomal protein mrps9	196.342	325.011	146.435	348.054	270.593	397.786	0.825947	0.727124	-0.423103	-0.363191	0.192681	0.000128651	0.000703986	0.0495375	0.100107	0.41521
YALI0B06138g	YALI0B06138p	12.4284	52.9836	30.0331	181.463	228.807	94.5786	3.86796	2.0919	1.27291	0.334455	-0.940093	0.000128651	0.000128651	0.000366133	0.111603	0.000128651
YALI0B06160g	YALI0B06160p	1.53874	5.2899	3.5011	1.05	1.92855	1.2123	-0.551357	1.78149	1.18606	0.877125	0.207351	0.321302	0.000128651	0.0112721	0.0902891	0.732433
YALI0B06248g	cytochrome p450 alkane	2.55343	1.75402	1.39219	0.530877	0.999249	0.305829	-2.26599	-0.541772	-0.875082	0.912467	-0.795652	0.000128651	0.0830895	0.00817792	0.037325	0.136505
YALI0B06270g	YALI0A16192p	0	0	0	0	0	0	0	0	0	0	0	1	1	1	1	1
YALI0B06285g	mutator-like element	0.0399766	0.0457822	0.0771792	0.0121204	0.0253314	0.0242553	-1.72171	0.195633	0.949056	1.06349	1.00086	1	1	1	1	1
YALI0B06303g	tick partial	0	0	0	0	0	0	0	0	0	0	0	1	1	1	1	1
YALI0B06347g	YALI0B06347p	22.284	40.9541	23.8224	18.0155	40.0991	15.5178	-0.306768	0.877999	0.096308	1.15433	-0.215315	0.153295	0.000128651	0.689839	0.000128651	0.323587
YALI0B06369g	cdc45p	9.69735	9.9383	12.5673	19.0553	16.4516	21.0059	0.974529	0.0354082	0.374014	-0.211965	0.1406	0.000128651	0.888653	0.0806228	0.338422	0.53956
YALI0B06391g	high-affinity glucose transporter	0.444487	0.320504	0.489758	0.849025	0.879149	0.711487	0.933666	-0.471798	0.139929	0.050301	-0.25497	0.031269	0.348889	0.795219	0.915424	0.561707
YALI0B06413g	nadh:flavin oxidoreductase nadh oxidase	32.6083	139.814	24.1113	48.0477	44.7058	45.7317	0.559225	2.1002	-0.435534	-0.104004	-0.0712699	0.00745633	0.000128651	0.0417377	0.662675	0.768436
YALI0B06446g	tick partial	0	0	0	0	0	0	0	0	0	0	0	1	1	1	1	1
YALI0B06490g	YALI0B06490p	6.14062	7.34431	8.37769	7.82233	8.36449	6.80649	0.349215	0.258244	0.44817	0.096679	-0.200688	0.144055	0.286015	0.0461809	0.704905	0.417987
YALI0B06512g	topoisomerase 1-associated factor 1	7.80844	6.29356	11.3068	7.83113	7.37425	9.80518	0.00418691	-0.311158	0.53409	-0.0867231	0.324323	0.987734	0.152128	0.0100467	0.721844	0.132937
YALI0B06534g	n-alpha-acetyltransferase auxiliary subunit-like	104.902	171.459	100.779	332.423	342.283	296.914	1.66397	0.708815	-0.0578479	0.0421688	-0.162976	0.000128651	0.00134609	0.835291	0.867304	0.479811
YALI0B06556g	mitochondria fission 1 protein	278.241	594.867	285.78	713.218	1072.82	635.565	1.35801	1.09623	0.0385684	0.588991	-0.166304	0.000128651	0.000128651	0.878522	0.00781678	0.495071
YALI0B06578g	mitochondrial 37s ribosomal protein sws2	550.682	1864.56	534.839	3135.65	3520.6	2888.28	2.50947	1.75955	-0.0421154	0.167056	-0.118553	0.000128651	0.000128651	0.873583	0.502233	0.634591
YALI0B06600g	neutral alpha-glucosidase ab	26.4339	6.53011	13.3376	4.79955	4.76736	5.72485	-2.46142	-2.01721	-0.986893	-0.00970833	0.254339	0.000128651	0.000128651	0.000128651	0.972282	0.272974
YALI0B06666g	YALI0B06666p	0.390103	0.346939	0.728352	1.28398	1.12825	1.0105	1.7187	-0.169173	0.90078	-0.186539	-0.345551	0.000703986	0.781511	0.0662472	0.684791	0.443367
YALI0B06688g	YALI0B06688p	19.0438	9.26689	21.7226	0.382911	0.460342	0.50808	-5.63617	-1.03916	0.189874	0.265696	0.408044	0.000128651	0.000128651	0.444989	0.705918	0.539223
YALI0B06710g	ph signal transduction protein	26.4353	14.7938	27.5826	5.93626	2.65309	6.88506	-2.15484	-0.837468	0.0612959	-1.16188	0.213915	0.000128651	0.000128651	0.800805	0.000128651	0.387057
YALI0B06732g	duf803 domain membrane protein	110.666	98.7825	99.3355	113.706	84.939	122.501	0.0391032	-0.163883	-0.155829	-0.420816	0.107484	0.876394	0.479913	0.505467	0.0521158	0.648545
YALI0B06754g	dna damage-inducible protein 1	40.5328	39.6583	38.7008	41.0821	43.2013	36.7012	0.0194197	-0.0314657	-0.0667264	0.0725649	-0.162683	0.939587	0.90194	0.783893	0.763257	0.47837
YALI0B06776g	YALI0B06776p	6.40282	3.58183	6.78651	4.74518	3.32717	4.59364	-0.432244	-0.838009	0.0839638	-0.512166	-0.0468239	0.101873	0.00306134	0.770128	0.0753711	0.881917
YALI0B06787g	YALI0B06787p	11.775	8.88748	16.0177	11.2897	7.96296	10.4117	-0.060721	-0.405886	0.443932	-0.503633	-0.116799	0.874561	0.236009	0.169654	0.144879	0.753658
YALI0B06809g	YALI0B06809p	51.4862	26.981	36.2195	25.906	15.8644	29.4459	-0.990901	-0.932245	-0.507421	-0.707494	0.184784	0.000128651	0.000128651	0.0150411	0.00124095	0.410622
YALI0B06831g	atp synthase subunit d	5116.46	8815.97	5104.92	17879.7	17531	17006.3	1.8051	0.784972	-0.00325812	-0.0284153	-0.0722544	0.000128651	0.000813847	0.99087	0.914016	0.777073
YALI0B06853g	proline utilization trans-activator	6.07371	2.57315	5.89446	2.24853	1.9796	2.48966	-1.43359	-1.23904	-0.043218	-0.183773	0.146965	0.000128651	0.000128651	0.869232	0.546651	0.625152
YALI0B06875g	nucleolar pre-ribosomal-associated protein 1	4.93109	6.08841	5.90992	8.07914	5.4757	10.2994	0.712295	0.304159	0.261233	-0.561159	0.350281	0.000593244	0.162216	0.235771	0.00498243	0.106964
YALI0B06897g	dna-binding protein smubp-2	15.4319	23.8351	13.0743	32.4173	30.077	28.707	1.07085	0.627173	-0.239184	-0.108104	-0.175362	0.000128651	0.00266708	0.272974	0.640316	0.439351
YALI0B06919g	YALI0B06919p	0.458964	0.91365	0.672928	0.352864	0.575439	0.300699	-0.37927	0.99326	0.552072	0.705552	-0.230791	0.491184	0.0289103	0.252067	0.176292	1
YALI0B06941g	ribose-5-phosphate isomerase	241.654	451.105	274.628	897.27	730.415	927.64	1.8926	0.900521	0.184535	-0.296827	0.0480227	0.000128651	0.000128651	0.438004	0.197176	0.857542
YALI0B06963g	serine threonine protein phosphatase ppt1	41.5237	20.3416	24.004	20.7827	18.7405	22.4099	-0.998555	-1.0295	-0.790665	-0.149219	0.108757	0.000128651	0.000128651	0.000128651	0.509541	0.644481
YALI0B06985g	YALI0B06985p	9.25791	6.16198	13.3653	5.16177	4.78999	5.42124	-0.842819	-0.587292	0.529734	-0.107844	0.0707548	0.00325849	0.0254962	0.031191	0.753439	0.834866
YALI0B07007g	nadh-quinone oxidoreductase	329.028	149.074	296.594	186.865	131.05	154.248	-0.816218	-1.14218	-0.149719	-0.51188	-0.276743	0.000366133	0.000128651	0.526847	0.0163901	0.210291
YALI0B07029g	nadh-quinone oxidoreductase	0.447032	0.264821	0.259297	0.091046	0.418502	0.274643	-2.29571	-0.755359	-0.785773	2.20057	1.59289	0.0958747	0.351627	0.314548	0.0956624	1
YALI0B07051g	YALI0B07051p	0.224054	0.256437	0.219624	0.102854	0.0698738	0.0990285	-1.12325	0.194758	-0.0288099	-0.557771	-0.0546791	1	1	1	1	1
YALI0B07073g	duf1649 domain protein	27.4317	40.5434	42.3581	46.1426	46.5381	37.522	0.750255	0.563623	0.626795	0.0123142	-0.298361	0.000366133	0.00898193	0.00403441	0.96269	0.176975
YALI0B07095g	leo1p	75.7384	60.2811	64.2463	89.438	66.3534	85.8244	0.239863	-0.329319	-0.237413	-0.430719	-0.0595013	0.279874	0.12482	0.283549	0.0402329	0.811776
YALI0B07117g	glycerol dehydrogenase	1.31784	25.7728	2.28613	0.267437	7.69028	0.372315	-2.30091	4.2896	0.794728	4.84576	0.477324	0.000249257	0.000128651	0.0449879	0.000128651	1
YALI0B07161g	rrna-processing protein efg1	44.8473	142.25	64.3765	254.234	141.59	293.849	2.50306	1.66533	0.521513	-0.844434	0.208919	0.000128651	0.000128651	0.0129986	0.000128651	0.373875
YALI0B07183g	profilin	2220.54	2628.2	2023.59	3533.5	3618.44	3322.88	0.670189	0.243162	-0.133994	0.0342677	-0.0886651	0.00276585	0.319629	0.594248	0.899424	0.731734
YALI0B07205g	golgi transport	97.7566	160.359	113.769	215.308	198.371	223.026	1.13913	0.714038	0.218842	-0.118199	0.0508145	0.000128651	0.000480735	0.334658	0.616045	0.837567
YALI0B07227g	gdsl lipase acylhydrolase family protein	51.6286	82.9843	49.7947	110.381	105.21	114.419	1.09625	0.684668	-0.0521795	-0.0692264	0.0518273	0.000128651	0.000703986	0.827492	0.773795	0.83115
YALI0B07249g	ylr104w-like protein	228.635	255.008	237.655	355.951	381.446	352.578	0.63863	0.157494	0.055824	0.0998004	-0.0137332	0.00176047	0.501055	0.820179	0.669179	0.956053
YALI0B07271g	---NA---	103.388	158.179	130.931	260.095	206.534	263.752	1.33097	0.613488	0.340739	-0.332662	0.0201422	0.000128651	0.018804	0.220367	0.141574	0.938448
YALI0B07293g	sen2p	26.02	44.8786	35.9407	76.2945	59.8104	77.0248	1.55196	0.786408	0.466001	-0.351181	0.0137444	0.000128651	0.000128651	0.0265378	0.0981467	0.959207
YALI0B07359g	nitrilase family protein	337.971	93.7279	182.775	29.4867	68.2476	25.8691	-3.51876	-1.85035	-0.886832	1.21071	-0.188839	0.000128651	0.000128651	0.000249257	0.000128651	0.431352
YALI0B07381g	tubulin gamma chain	65.4264	71.2473	61.2712	103.2	90.4639	105.6	0.657503	0.122961	-0.0946648	-0.190034	0.0331556	0.0023686	0.608481	0.695228	0.399469	0.895207
YALI0B07403g	replicase polyprotein	43.3824	27.2985	31.8941	2.64174	1.58893	2.71277	-4.03755	-0.668289	-0.443818	-0.733427	0.0382797	0.000128651	0.00206628	0.0408366	0.0853495	0.937144
YALI0B07425g	protein rer1	501.471	824.78	428.221	1197.2	1271.11	1104.45	1.25542	0.717843	-0.22781	0.0864299	-0.116333	0.000128651	0.00155386	0.321302	0.737708	0.646286
YALI0B07447g	2-isopropylmalate synthase	61.7017	46.0983	42.0274	16.0669	17.8001	15.3758	-1.94122	-0.420596	-0.553979	0.147798	-0.0634299	0.000128651	0.0564173	0.00986761	0.514311	0.794855
YALI0B07513g	dna repair and recombination protein rad54	3.97907	2.26671	5.26828	2.84114	1.9977	3.52193	-0.485961	-0.811833	0.404902	-0.508128	0.309895	0.0547207	0.00113525	0.0895335	0.0605761	0.24499
YALI0B07535g	gtpase-activator protein for ras-like gtpase	10.0114	3.92709	9.4025	3.46035	4.35189	2.7084	-1.53266	-1.35012	-0.0905315	0.330723	-0.35348	0.000128651	0.000128651	0.703947	0.132392	0.101542
YALI0B07557g	hbs1-like protein	67.8427	82.983	65.7303	121.341	123.854	120.741	0.838806	0.290623	-0.0456338	0.0295697	-0.00715658	0.000128651	0.186871	0.857542	0.910107	0.979077
YALI0B07579g	transcriptional corepressor	9.68617	2.94074	8.3122	4.50695	3.80523	5.11167	-1.10378	-1.71975	-0.220697	-0.244165	0.181643	0.000128651	0.000128651	0.330695	0.320199	0.470981
YALI0B07601g	integral membrane protein	89.7273	206.192	157.144	145.128	136.692	126.549	0.69371	1.20037	0.808473	-0.0864049	-0.197632	0.00145073	0.000128651	0.000128651	0.720413	0.389637
YALI0B07623g	gtp binding protein	12.2807	7.57822	15.4133	8.01789	8.37033	5.97806	-0.615094	-0.696458	0.327791	0.0620614	-0.423546	0.00246805	0.000813847	0.121329	0.797115	0.0420366
YALI0B07645g	YALI0B07645p	0.702382	0.323271	0.676287	0.588841	0.473414	0.329614	-0.254378	-1.11951	-0.0546208	-0.314777	-0.8371	0.596012	0.0191297	0.909961	0.529968	0.0882008
YALI0B07667g	trp1p	32.36	28.5556	25.3856	28.9916	24.8905	26.7128	-0.158578	-0.180438	-0.350204	-0.220041	-0.118101	0.490298	0.430398	0.10683	0.319371	0.618804
YALI0B07689g	rna exonuclease	5.2167	5.42645	6.07001	7.28799	6.53188	7.14763	0.482382	0.056871	0.21856	-0.158023	-0.0280545	0.0295499	0.830908	0.360243	0.503342	0.912327
YALI0B07711g	YALI0B07711p	33.7743	142.975	46.8412	56.7962	126.351	43.3659	0.749868	2.08177	0.471853	1.15356	-0.389233	0.000128651	0.000128651	0.025817	0.000128651	0.0697021
YALI0B07733g	YALI0B07733p	0	0	0	0	0	0	0	0	0	0	0	1	1	1	1	1
YALI0B07755g	amp binding protein	104.07	151.111	54.8186	1.42557	5.77583	0.971324	-6.18987	0.538047	-0.92482	2.01849	-0.553519	0.000128651	0.0149572	0.000128651	0.000128651	0.125954
YALI0B07777g	YALI0B07777p	0.361173	0.213861	0.336197	0.202577	0.191887	0.159359	-0.834221	-0.756014	-0.103383	-0.078208	-0.346188	1	1	1	1	1
YALI0B07898g	potential oligopeptide transporter	0.135834	0.155619	0.250926	0.105244	0.133245	0.0895444	-0.368097	0.196175	0.885423	0.340336	-0.233069	1	1	1	1	1
YALI0B07920g	YALI0B07920p	0	0	0	0	0	0	0	0	0	0	0	1	1	1	1	1
YALI0B08008g	ycii-related domain protein	1231.5	737.312	807.72	773.66	733.884	668.411	-0.670645	-0.74007	-0.60849	-0.0761475	-0.210964	0.00165734	0.000366133	0.00498243	0.75939	0.35907
YALI0B08030g	lip3_yarli ame: full=lipase 3 flags: precursor	13.0417	2.45697	4.21427	2.15169	3.62809	1.97303	-2.5996	-2.40818	-1.62978	0.753741	-0.125056	0.000128651	0.000128651	0.000128651	0.0173973	0.741594
YALI0B08052g	potential oxidoreductase	0.6491	0.251785	1.773	0.356338	0.539637	0.306439	-0.865195	-1.36625	1.44968	0.598744	-0.217646	0.104507	0.0268576	0.00176047	0.294851	1
YALI0B08074g	50s ribosomal protein l24	223.414	499.591	203.22	583.021	398.858	635.498	1.38383	1.16103	-0.136676	-0.547672	0.124339	0.000128651	0.000128651	0.579138	0.0138556	0.611634
YALI0B08096g	ylr001c-like protein	5.81601	3.77635	8.0111	1.04604	2.32893	1.22067	-2.47509	-0.623039	0.46197	1.15472	0.222737	0.000128651	0.00591028	0.0353975	0.000128651	0.524416
YALI0B08118g	aim34_yarli ame: full=altered inheritance of mitochondria protein mitochondrial flags: precursor	72.2196	22.5602	55.5915	9.26642	9.93421	11.6872	-2.96231	-1.67861	-0.377527	0.100392	0.334844	0.000128651	0.000128651	0.0780021	0.743471	0.223167
YALI0B08140g	phosphoadenosine phosphosulfate reductase	1150.31	1727.33	1375.87	73.2759	213.54	63.4223	-3.97253	0.586527	0.258327	1.5431	-0.20835	0.000128651	0.0103968	0.297352	0.000128651	0.351124
YALI0B08184g	sulfate adenylyltransferase	1041.88	532.193	459.11	5.43113	55.0991	5.79632	-7.58372	-0.969171	-1.18228	3.3427	0.093885	0.000128651	0.000128651	0.000128651	0.000128651	0.722063
YALI0B08206g	copper fist dna binding domain protein	11.7322	5.80921	6.94502	0.817081	0.394635	0.811368	-3.84385	-1.01406	-0.756422	-1.04996	-0.0101233	0.000128651	0.000128651	0.0018631	0.0273329	0.986296
YALI0B08228g	yrb30p	41.8717	26.9316	33.3885	23.4755	19.6884	21.9364	-0.834817	-0.636677	-0.326625	-0.253812	-0.0978308	0.000128651	0.00286433	0.122924	0.248428	0.682801
YALI0B08250g	eukaryotic peptide chain release factor gtp-binding subunit	48.2122	26.3212	32.9748	29.4425	27.5307	35.9732	-0.711499	-0.873172	-0.548036	-0.0968601	0.289021	0.000249257	0.000128651	0.00924466	0.686646	0.194621
YALI0B08272g	ph domain protein	9.97482	4.68189	10.9369	1.74631	3.52946	1.79245	-2.51398	-1.0912	0.132839	1.01514	0.0376275	0.000128651	0.000128651	0.561457	0.000249257	0.912762
YALI0B08294g	magnesium-dependent phosphatase-1	28.4845	36.5738	23.5851	54.2625	56.6869	60.4095	0.92978	0.360636	-0.272302	0.0630595	0.15482	0.000128651	0.115591	0.266851	0.796839	0.507619
YALI0B08316g	YALI0B08316p	238.706	291.66	220.629	498.176	493.993	454.746	1.06142	0.289051	-0.113614	-0.0121669	-0.131595	0.000128651	0.197852	0.629684	0.963821	0.580734
YALI0B08338g	dynein-related aaa-type	1.67442	2.56205	2.24945	3.72141	3.28095	4.41376	1.15218	0.613632	0.425907	-0.181736	0.246161	0.000128651	0.00306134	0.04311	0.410565	0.260257
YALI0B08360g	YALI0B08360p	2.84521	7.22503	3.93283	11.5673	5.67487	15.1021	2.02345	1.34447	0.467032	-1.02739	0.384697	0.000128651	0.000128651	0.142572	0.000128651	0.0919588
YALI0B08382g	YALI0B08382p	36.9926	154.516	64.7748	249.544	190.833	314.364	2.75398	2.06245	0.808194	-0.386982	0.333142	0.000128651	0.000128651	0.000480735	0.0699949	0.122185
YALI0B08404g	alcohol dehydrogenase	16.4996	20.429	14.2696	30.913	25.4762	27.0152	0.905782	0.30819	-0.209483	-0.279061	-0.194442	0.000128651	0.170719	0.378031	0.197109	0.382128
YALI0B08426g	YALI0B08426p	0.541321	0.488019	0.637612	0.732907	0.532313	0.595617	0.437146	-0.149548	0.236194	-0.461355	-0.299246	0.538795	0.852358	0.751753	0.518645	0.688152
YALI0B08448g	mfs transporter	1.15362	6.96768	1.52209	0.109299	3.10903	0.0740774	-3.39982	2.59451	0.399886	4.83012	-0.561171	0.000128651	0.000128651	0.274126	0.000128651	1
YALI0B08470g	double-strand-break repair protein rad21	71.1426	49.9574	89.2608	55.7282	37.1048	65.7617	-0.352307	-0.510015	0.327311	-0.586803	0.23884	0.0994207	0.0187238	0.134299	0.00469855	0.27808
YALI0B08492g	YALI0B08492p	15.5559	25.2186	26.2918	34.9877	36.9838	35.2745	1.16938	0.697025	0.757145	0.0800434	0.0117769	0.000128651	0.0018631	0.000366133	0.73637	0.964262
YALI0B08514g	rrp45p	76.4752	221.343	100.162	464.336	371.863	467.748	2.60211	1.53322	0.389274	-0.320399	0.0105632	0.000128651	0.000128651	0.0681053	0.162157	0.96774
YALI0B08536g	acetyl- acetyltransferase	99.4849	37.776	58.4283	59.2796	65.0214	72.9602	-0.746941	-1.39701	-0.76781	0.133379	0.299573	0.000128651	0.000128651	0.000128651	0.567534	0.173227
YALI0B08558g	protein serine threonine kinase	134.896	39.0282	111.348	4.03709	9.44434	2.36677	-5.06238	-1.78926	-0.276768	1.22613	-0.7704	0.000128651	0.000128651	0.226006	0.000128651	0.0129132
YALI0B08624g	ybr030w-like protein	12.1291	169.757	25.5851	160.502	259.175	184.148	3.72606	3.80694	1.07684	0.691329	0.198272	0.000128651	0.000128651	0.000128651	0.00155386	0.396472
YALI0B08690g	YALI0B08690p	4.56434	2.83224	5.61983	2.42167	1.87488	2.33604	-0.914401	-0.688461	0.300121	-0.369203	-0.0519408	0.00915693	0.0347128	0.346042	0.357415	0.9063
YALI0B08712g	tpt-domain-containing protein	92.3679	26.7822	78.2876	28.1496	16.8285	41.7294	-1.71428	-1.78612	-0.238608	-0.742201	0.567951	0.000128651	0.000128651	0.290695	0.000593244	0.0067314
YALI0B08734g	potential zinc finger protein	44.4448	256.969	78.682	331.086	434.992	372.443	2.89712	2.53151	0.824018	0.393785	0.169817	0.000128651	0.000128651	0.000128651	0.0803322	0.483365
YALI0B08748g	40s ribosomal protein s29	45188.3	86497.9	34843.4	227754	212708	201233	2.33345	0.936717	-0.375062	-0.0985983	-0.17861	0.000128651	0.000128651	0.115129	0.718364	0.483234
YALI0B08756g	ribosome biogenesis protein tsr1	32.351	113.109	43.2576	160.693	102.135	196.745	2.31242	1.80583	0.419141	-0.653825	0.292021	0.000128651	0.000128651	0.0549424	0.00306134	0.204259
YALI0B08778g	actin-like atpase domain-containing protein	37.9716	13.9365	26.3165	12.5489	16.8196	13.6536	-1.59736	-1.44606	-0.528955	0.422581	0.121719	0.000128651	0.000128651	0.0131723	0.0492465	0.600927
YALI0B08800g	YALI0B08800p	2.51253	1.45035	3.82402	0.110778	0.198848	0.13086	-4.50339	-0.792733	0.605951	0.843992	0.240349	0.000249257	0.017648	0.0452126	1	1
YALI0B08844g	prefoldin subunit 3	280.868	365.081	246.848	643.381	545.999	591.418	1.19578	0.378326	-0.186272	-0.236774	-0.121493	0.000128651	0.0820273	0.420575	0.307299	0.627861
YALI0B08866g	60s ribosomal protein l18	5978.81	9369.18	4248.8	17842.8	12695.8	19530.4	1.57741	0.648065	-0.492802	-0.490989	0.130383	0.000128651	0.0036468	0.0325237	0.0225136	0.562847
YALI0B08899g	uncharacterized mitochondrial outer membrane protein ypr098c	240.059	589.504	448.784	584.657	774.5	570.911	1.2842	1.29611	0.902633	0.405675	-0.0343255	0.000128651	0.000128651	0.000128651	0.0721703	0.894091
YALI0B08921g	superoxide dismutase	1452.88	1661.13	1358.09	2394.13	1878.17	2191.94	0.720584	0.193251	-0.0973406	-0.35017	-0.127289	0.00145073	0.448486	0.71722	0.137281	0.623474
YALI0B08943g	tryptophanyl-trna synthetase	163.667	214.798	136.452	206.84	156.4	220.185	0.337753	0.392213	-0.262368	-0.40328	0.0902011	0.136369	0.081664	0.252353	0.0744518	0.726796
YALI0B08965g	-dihydroxy-2-butanone 4-phosphate synthase	272.755	503.235	223.506	987.758	905.2	888.772	1.85655	0.883624	-0.287291	-0.125922	-0.152344	0.000128651	0.000128651	0.190135	0.610081	0.53479
YALI0B08987g	snf7 family protein	105.402	298.975	134.474	187.318	406.487	159.727	0.829582	1.50411	0.35142	1.11772	-0.229884	0.000128651	0.000128651	0.0951174	0.000128651	0.304166
YALI0B09009g	duf907 domain-containing protein	23.4759	5.36704	17.4346	2.47213	1.49068	2.57904	-3.24735	-2.12898	-0.429222	-0.729783	0.06108	0.000128651	0.000128651	0.0426474	0.00526181	0.834687
YALI0B09031g	YALI0B09031p	142.097	21.8219	83.2447	11.2985	5.44833	10.1586	-3.65268	-2.70303	-0.771442	-1.05224	-0.15343	0.000128651	0.000128651	0.000128651	0.000128651	0.631564
YALI0B09053g	pre-mrna splicing factor atp-dependent rna helicase prp16	7.04144	6.21604	7.36624	8.76695	6.0518	9.80125	0.316205	-0.179876	0.0650571	-0.53471	0.16089	0.143797	0.435952	0.786936	0.0086264	0.472076
YALI0B09075g	60s ribosomal protein l20	188.235	393.636	147.569	456.986	279.601	512.973	1.27961	1.06432	-0.351149	-0.708779	0.166735	0.000128651	0.000128651	0.107419	0.000593244	0.484303
YALI0B09119g	yol022c-like protein	38.3544	126.824	45.7626	241.92	153.484	261.347	2.65707	1.72537	0.254779	-0.656438	0.111437	0.000128651	0.000128651	0.249045	0.00246805	0.649779
YALI0B09141g	YALI0B09141p	8.65864	4.46399	9.45271	2.55828	1.61809	2.1134	-1.75897	-0.955807	0.126588	-0.660884	-0.275608	0.000128651	0.000128651	0.598555	0.031269	0.390112
YALI0B09163g	acid phosphatase phoa	0.623826	0.455059	0.884157	0.592875	0.454233	0.540892	-0.073417	-0.455091	0.503158	-0.384294	-0.132388	0.887556	0.354259	0.241345	0.438897	0.801769
YALI0B09229g	#NAME?	363.85	184.404	166.765	226.62	136.977	204.945	-0.683066	-0.980475	-1.12553	-0.726339	-0.145036	0.00256773	0.000128651	0.000128651	0.00145073	0.564442
YALI0B09251g	membrane protein	1.79589	2.64372	2.52161	6.67639	6.51081	4.8698	1.89437	0.557865	0.489645	-0.0362329	-0.455208	0.000128651	0.0912515	0.136949	0.896491	0.0694787
YALI0B09273g	vcx1p	66.8134	7.81237	30.535	7.30932	3.0803	8.21014	-3.19233	-3.0963	-1.12967	-1.24667	0.167668	0.000128651	0.000128651	0.000128651	0.000128651	0.554803
YALI0B09295g	iki1p	19.4724	115.82	37.2577	207.902	212.086	219.665	3.41641	2.57238	0.936109	0.0287457	0.0793991	0.000128651	0.000128651	0.000128651	0.909326	0.750827
YALI0B09317g	competence damage-inducible protein	258.327	460.547	272.841	712.5	793.362	609.55	1.46369	0.834149	0.0788614	0.15509	-0.225146	0.000128651	0.000128651	0.751323	0.52519	0.336941
YALI0B09339g	potential 26s proteasome regulatory particle subunit rpn13p	245.522	278.015	250.399	455.939	516.192	359.937	0.892989	0.179313	0.0283774	0.179067	-0.341096	0.000128651	0.456366	0.910958	0.456023	0.127947
YALI0B09361g	triacylglycerol lipase	60.3699	0.926829	2.50339	185.974	275.359	28.7375	1.6232	-6.02538	-4.59187	0.566218	-2.69409	0.000128651	0.000128651	0.000128651	0.0227604	0.000128651
YALI0B09383g	nuclear migration	5.58877	1.6864	4.98223	1.32426	1.2225	1.7992	-2.07734	-1.72858	-0.165737	-0.115351	0.442167	0.000128651	0.000128651	0.461703	0.638525	0.0453655
YALI0B09427g	cytosolic non-specific dipeptidase	3.1942	15.2299	4.39121	17.2303	18.3352	17.8047	2.43142	2.25338	0.459164	0.0896671	0.0473126	0.000128651	0.000128651	0.0725895	0.708196	0.848785
YALI0B09449g	meiotic chromosome segregation protein	2.36769	1.34118	3.88098	1.52174	1.13083	2.07506	-0.637754	-0.81998	0.71294	-0.428343	0.447425	0.032921	0.00763701	0.00871438	0.201608	0.154972
YALI0B09471g	stomatin family protein	187.248	396.876	164.476	518.957	474.911	473.647	1.47067	1.08374	-0.187074	-0.127957	-0.131801	0.000128651	0.000128651	0.423136	0.6026	0.594283
YALI0B09515g	ethanolamine kinase	76.1958	39.8111	49.4297	26.2806	23.6878	26.378	-1.53571	-0.936541	-0.624333	-0.149853	0.00533541	0.000128651	0.000128651	0.00276585	0.516816	0.985616
YALI0B09537g	proline-specific permease	106.202	42.8458	112.039	59.8946	49.4571	48.814	-0.826316	-1.30959	0.0771854	-0.276246	-0.29513	0.000128651	0.000128651	0.764156	0.211282	0.187425
YALI0B09559g	e3 ubiquitin-protein ligase bre1	46.4528	60.6911	53.1273	75.9345	62.594	74.5968	0.708989	0.385719	0.193687	-0.27873	-0.0256412	0.00155386	0.0745216	0.39042	0.215351	0.9228
YALI0B09581g	YALI0B09581p	66.2244	103.718	134.645	189.392	156.081	172.828	1.51595	0.647226	1.02373	-0.279087	-0.132038	0.000128651	0.00256773	0.000128651	0.202691	0.565996
YALI0B09603g	potential epsin-like clathrin-binding protein	9.86031	2.95624	6.46769	1.79164	1.8492	1.80311	-2.46035	-1.73787	-0.608382	0.0456176	0.0092046	0.000128651	0.000128651	0.00554077	0.89714	0.981071
YALI0B09625g	proline oxidase	8.36616	32.4667	29.0878	298.803	265.567	286.121	5.15849	1.95632	1.79778	-0.170119	-0.0625692	0.000128651	0.000128651	0.000128651	0.485155	0.813453
YALI0B09647g	delta-1-pyrroline-5-carboxylate dehydrogenase	25.4491	8.74345	21.2859	60.634	55.499	56.3511	1.25251	-1.54134	-0.257715	-0.127665	-0.105682	0.000128651	0.000128651	0.248712	0.581748	0.659374
YALI0B09669g	ceramide glucosyltransferase	7.67186	10.5891	7.6698	11.6692	6.68249	16.6629	0.60506	0.464934	-0.000386933	-0.804251	0.513931	0.00554077	0.0413577	0.998374	0.000366133	0.0155492
YALI0B09713g	zinc finger transcription factor containing a zn -cys binuclear cluster domain	4.70844	3.68256	4.85064	4.72416	4.10736	4.56491	0.00480975	-0.354541	0.0429264	-0.201845	-0.0494707	0.986947	0.152847	0.875499	0.428649	0.859376
YALI0B09735g	YALI0B09735p	9.43096	12.6465	10.7172	10.5284	12.4445	9.2854	0.158812	0.423258	0.184445	0.241224	-0.181252	0.51566	0.0505682	0.429778	0.300085	0.461221
YALI0B09757g	YALI0B09757p	36.0767	49.2309	51.1995	51.1023	47.3842	54.6915	0.502321	0.448497	0.505063	-0.108981	0.0979297	0.027492	0.0510148	0.0270163	0.666232	0.696825
YALI0B09779g	ribosome biogenesis protein rlp24	118.573	566.774	169.464	1213.84	892.114	1390.67	3.35574	2.257	0.515204	-0.444282	0.196198	0.000128651	0.000128651	0.0156344	0.0497645	0.426549
YALI0B09812g	membrane protein	93.9211	236.557	84.1477	311.425	266.612	348.396	1.72936	1.33267	-0.158525	-0.224144	0.161842	0.000128651	0.000128651	0.492643	0.342445	0.511627
YALI0B09845g	pyruvate dehydrogenase x component	56.4442	24.4244	45.3472	23.231	22.838	27.1963	-1.28077	-1.2085	-0.315811	-0.0246141	0.227359	0.000128651	0.000128651	0.154972	0.926334	0.306447
YALI0B09867g	YALI0B09867p	0.426566	0.228043	0.384846	0.112708	0.145806	0.1507	-1.92017	-0.903463	-0.148487	0.371459	0.41909	0.000128651	0.0137693	0.700599	1	1
YALI0B09889g	cactin	22.581	20.9855	21.8137	28.2403	19.9285	25.2401	0.322642	-0.105717	-0.0498771	-0.502925	-0.162036	0.127419	0.648683	0.834822	0.0164729	0.473796
YALI0B09955g	YALI0B09955p	41.5395	6.75793	22.8563	0.646886	0.771955	0.544545	-6.00483	-2.61983	-0.861895	0.255004	-0.248461	0.000128651	0.000128651	0.000128651	0.581379	0.603113
YALI0B09977g	sulfur metabolite repression control protein	19.9938	16.1318	15.1391	6.27072	6.29238	5.84994	-1.67285	-0.309648	-0.40128	0.00497388	-0.100209	0.000128651	0.150088	0.0526318	0.985223	0.697006
YALI0B09991g	protein phosphatase regulatory subunit	5.29145	3.82958	7.92888	2.12934	3.04959	2.30022	-1.31326	-0.466475	0.583455	0.51821	0.111366	0.000128651	0.0338464	0.00736588	0.032137	0.697209
YALI0B09999g	2-nitropropane dioxygenase	22.6296	98.422	42.8879	20.7797	176.263	17.3843	-0.123034	2.12077	0.922361	3.08449	-0.257387	0.604803	0.000128651	0.000128651	0.000128651	0.259287
YALI0B10021g	nmd3p	19.7502	136.214	32.1735	140.908	264.785	139.816	2.83482	2.78594	0.70401	0.910068	-0.0112271	0.000128651	0.000128651	0.000593244	0.000128651	0.965003
YALI0B10043g	gpi inositol-deacylase	19.6465	21.9199	27.7792	28.5106	21.9324	28.5174	0.537229	0.157975	0.499738	-0.378437	0.00034251	0.0113568	0.493372	0.0163901	0.0770766	0.998997
YALI0B10065g	mpp10p	20.2957	58.045	25.1864	87.3064	62.4719	95.4029	2.10491	1.516	0.311472	-0.48288	0.127945	0.000128651	0.000128651	0.145377	0.0248548	0.59655
YALI0B10087g	YALI0B10087p	0.699505	0.273522	0.543494	0.306489	0.405566	0.320383	-1.1905	-1.35468	-0.364071	0.404103	0.063966	0.025091	0.0229202	0.464702	0.508591	1
YALI0B10109g	YALI0B10109p	5.53326	3.36656	3.76325	2.7055	3.25031	2.34144	-1.03223	-0.716854	-0.556151	0.264679	-0.208502	0.00256773	0.025418	0.0686056	0.485978	0.60265
YALI0B10131g	ybr096w-like protein	50.8345	59.9233	73.3401	36.709	40.398	34.2256	-0.469676	0.237309	0.528794	0.138152	-0.101055	0.025896	0.287973	0.0126537	0.552533	0.68346
YALI0B10153g	oleate delta-12 desaturase	97.2492	48.2612	77.9806	49.4498	39.2993	72.133	-0.975722	-1.01082	-0.318572	-0.331462	0.544694	0.000128651	0.000128651	0.145797	0.127013	0.0131723
YALI0B10175g	chlorophyll synthesis	0.822096	1.61178	0.86131	3.04357	2.91242	2.47733	1.88839	0.971277	0.0672242	-0.0635493	-0.296981	0.000128651	0.0226789	0.903568	0.867101	0.404928
YALI0B10197g	dna mismatch repair protein	7.26695	10.0298	12.5295	11.0612	10.1887	12.6961	0.606087	0.464868	0.785911	-0.118544	0.198882	0.00226843	0.026938	0.000249257	0.610526	0.378359
YALI0B10219g	snornp assembly factor	3.67959	39.0191	10.3525	18.6659	26.2689	23.7443	2.34278	3.40656	1.49236	0.492952	0.347179	0.000128651	0.000128651	0.000128651	0.0183926	0.0976621
YALI0B10241g	rho gtpase activator rga	17.1833	7.41706	15.9676	4.60608	3.89852	5.02315	-1.89939	-1.21208	-0.105857	-0.240612	0.125053	0.000128651	0.000128651	0.650559	0.289734	0.597729
YALI0B10263g	ncs2	9.58572	27.0417	13.0819	42.1919	27.7122	47.7888	2.13801	1.49623	0.448611	-0.606444	0.179706	0.000128651	0.000128651	0.0529987	0.0033556	0.414638
YALI0B10274g	cox23p	182.029	443.054	164.805	620.215	591.929	528.202	1.7686	1.28332	-0.143402	-0.0673426	-0.231678	0.000128651	0.000128651	0.539425	0.793238	0.304919
YALI0B10296g	dash complex subunit ask1	12.4364	7.76054	14.9813	8.69154	5.01549	9.74604	-0.51688	-0.680335	0.268602	-0.793222	0.165204	0.0159727	0.00216785	0.218691	0.00102892	0.482047
YALI0B10318g	trapp complex subunit	99.5761	128.573	108.783	238.435	201.779	220.386	1.25972	0.368715	0.127584	-0.240821	-0.113563	0.000128651	0.0896032	0.592658	0.281508	0.629751
YALI0B10340g	carnitine o-acetyltransferase	98.1858	26.5514	48.1736	18.3942	21.3231	17.9157	-2.41626	-1.88673	-1.02727	0.213168	-0.0380301	0.000128651	0.000128651	0.000128651	0.338272	0.877325
YALI0B10362g	mitochondrial outer membrane translocase receptor	169.665	100.01	83.4464	56.7847	35.1541	82.2857	-1.57912	-0.762554	-1.02377	-0.691809	0.535139	0.000128651	0.00113525	0.000128651	0.00113525	0.0188826
YALI0B10384g	YALI0B10384p	10.5187	6.11945	11.8581	1.02241	1.20057	1.06226	-3.36291	-0.781477	0.172922	0.23175	0.0551708	0.000128651	0.000249257	0.454969	0.576138	0.895207
YALI0B10406g	enoyl- hydratase	62.2219	10.1888	43.9415	13.8376	10.7713	11.6589	-2.16883	-2.61044	-0.501839	-0.361397	-0.247163	0.000128651	0.000128651	0.0209555	0.1308	0.308742
YALI0B10428g	glutathione transferase omega-1	16.3303	7.11756	13.3175	4.9692	5.42847	5.0624	-1.71647	-1.1981	-0.294228	0.127531	0.0268088	0.000128651	0.000128651	0.179022	0.589785	0.915435
YALI0B10450g	fpr1p	1807.12	1652.22	1235.16	3008	1832.46	2889.89	0.735114	-0.129289	-0.548994	-0.715026	-0.0577899	0.00102892	0.588129	0.0120469	0.00113525	0.824831
YALI0B10472g	eaf7_yarli ame: full=chromatin modification-related protein eaf7	43.5918	36.6051	41.9722	58.4575	49.8549	53.0443	0.423331	-0.252014	-0.0546245	-0.229653	-0.14019	0.0418116	0.249478	0.820179	0.306704	0.540259
YALI0B10494g	mitochondrial 37s ribosomal protein nam9	146.396	176.139	100.472	180.303	102.299	221.111	0.300547	0.266837	-0.543082	-0.817635	0.294352	0.195541	0.255724	0.0101334	0.000480735	0.230985
YALI0B10516g	cap (cyclase-associated protein) subunit of adenylyl cyclase complex	42.1987	9.82377	26.2737	7.03952	7.39774	9.003	-2.58365	-2.10285	-0.68358	0.0716089	0.354929	0.000128651	0.000128651	0.00145073	0.790967	0.138447
YALI0B10538g	chromatin remodeling complex subunit	33.586	19.6062	28.9627	20.2682	17.2342	19.649	-0.728642	-0.776548	-0.213664	-0.233946	-0.0447584	0.000593244	0.000128651	0.331212	0.29294	0.858973
YALI0B10560g	nucleolar protein nop2	33.0624	54.4897	27.5221	50.6378	31.982	69.2659	0.615022	0.72079	-0.264602	-0.662955	0.451931	0.00246805	0.00145073	0.237629	0.00134609	0.0387175
YALI0B10582g	gcd10p	27.9929	102.73	40.429	184.677	112.943	214.377	2.72188	1.87573	0.530332	-0.709413	0.215141	0.000128651	0.000128651	0.0112721	0.000813847	0.359887
YALI0B10604g	xenobiotic compound family	0.231092	2.20642	0.18004	0.336168	0.258332	0.336761	0.540715	3.25517	-0.360148	-0.379954	0.00254414	1	0.000128651	1	1	1
YALI0B10626g	YALI0B10626p	1.76374	2.20474	1.56328	0.553697	0.281927	0.450229	-1.67147	0.321974	-0.174059	-0.973778	-0.29844	0.000249257	0.371801	0.660993	0.0623628	0.579944
YALI0B10692g	dna binding protein sart-	15.6097	20.564	16.9169	38.2176	31.4751	34.2634	1.29179	0.397672	0.116018	-0.280027	-0.157571	0.000128651	0.0597145	0.621348	0.198159	0.491671
YALI0B10714g	er to golgi transport protein	23.808	39.617	32.5724	46.7727	23.7016	58.115	0.974217	0.734671	0.452203	-0.980681	0.313246	0.000128651	0.000128651	0.031269	0.000128651	0.151413
YALI0B10736g	mitochondrial dna replication protein	875.687	220.718	456.725	519.375	1751.15	100.607	-0.753638	-1.98821	-0.93909	1.75345	-2.36805	0.00196483	0.000128651	0.000128651	0.000128651	0.000128651
YALI0B10758g	cell division control protein 2	226.947	251.812	190.935	322.444	342.47	273.53	0.506692	0.14999	-0.249273	0.0869295	-0.237348	0.0214509	0.535126	0.27357	0.736047	0.305843
YALI0B10780g	sso2p	389.467	315.782	380.243	477.34	337.162	455.549	0.293517	-0.30257	-0.0345768	-0.501576	-0.0674088	0.205267	0.187745	0.897098	0.0235662	0.796212
YALI0B10802g	het-c domain protein	12.2178	5.37124	5.56597	8.59244	10.9803	9.12747	-0.507849	-1.18566	-1.13428	0.353776	0.0871482	0.0150411	0.000128651	0.000128651	0.0911866	0.709641
YALI0B10824g	rex4p	6.09311	9.70066	14.4352	27.1306	26.0792	28.281	2.15467	0.670904	1.24434	-0.0570219	0.0599089	0.000128651	0.0387898	0.000128651	0.834392	0.823492
YALI0B10846g	likely ferric reductase	0.770406	2.03919	1.02538	4.72389	7.3622	4.47824	2.61629	1.40431	0.412463	0.64016	-0.0770439	0.000128651	0.000480735	0.294137	0.0118744	0.806438
YALI0B10890g	wd repeat protein	4.57245	21.7328	13.0708	2.82623	27.4018	1.94385	-0.694089	2.24883	1.51531	3.27732	-0.539962	0.00544798	0.000128651	0.000128651	0.000128651	0.054114
YALI0B10912g	yaf9p	67.0635	89.2106	68.1333	149.67	128.77	135.072	1.15819	0.411689	0.0228322	-0.216994	-0.148058	0.000128651	0.053655	0.924198	0.330464	0.518302
YALI0B10934g	chromatin remodeling snf swi complex subunit	134.053	96.0536	129.752	96.0773	59.1277	104.27	-0.480531	-0.480888	-0.0470475	-0.700362	0.118053	0.0246157	0.0245363	0.857472	0.000703986	0.625444
YALI0B10956g	ymr034c-like protein	15.8676	14.1814	19.0154	19.7445	11.6769	17.1581	0.315371	-0.162083	0.261088	-0.757797	-0.202559	0.135543	0.480315	0.230633	0.000480735	0.366169
YALI0B10978g	mitochondrial inner membrane protease subunit 2	77.6221	147.512	74.9395	257.207	234.999	218.344	1.72839	0.926296	-0.0507407	-0.130275	-0.236324	0.000128651	0.000128651	0.833241	0.588576	0.297965
YALI0B11000g	mrpl4p	115.615	152.539	77.1567	143.704	95.662	169.377	0.313776	0.399857	-0.58346	-0.587082	0.237134	0.157333	0.0724539	0.00403441	0.00655066	0.305681
YALI0B11022g	u6 small nuclear ribonucleoprotein	873.678	1491.59	795.075	3026.76	2670.54	2705.77	1.7926	0.77168	-0.13601	-0.180643	-0.161736	0.000128651	0.000249257	0.565512	0.455391	0.507033
YALI0B11044g	patatin-like serine	9.18203	3.34171	6.44083	3.75307	3.67763	3.72545	-1.29074	-1.45823	-0.511568	-0.0292943	-0.0106578	0.000128651	0.000128651	0.0142833	0.909794	0.966314
YALI0B11066g	p-loop containing nucleoside triphosphate hydrolase protein	8.47399	18.8909	10.7803	34.0812	24.0675	37.6135	2.00786	1.15658	0.347286	-0.501891	0.142277	0.000128651	0.000128651	0.106073	0.0155492	0.535977
YALI0B11088g	YALI0B11088p	15.3452	22.5829	20.361	24.6426	34.6373	23.8587	0.683362	0.55744	0.408022	0.491175	-0.0466365	0.000366133	0.00618443	0.0525539	0.0194629	0.853848
YALI0B11132g	ntf2-like protein	113.947	215.678	146.489	520.811	432.08	523.247	2.1924	0.920525	0.362436	-0.269461	0.00673425	0.000128651	0.000128651	0.0937335	0.238871	0.979008
YALI0B11154g	sphingosine kinase	42.7602	30.9613	41.8621	28.6445	19.6109	29.9321	-0.578008	-0.465802	-0.0306217	-0.546599	0.0634362	0.0036468	0.0226789	0.900209	0.00790581	0.794485
YALI0B11176g	galactoside o-acetyltransferase	26.8565	37.6003	28.0632	34.3281	25.7696	30.1691	0.35412	0.485471	0.0634098	-0.413722	-0.186318	0.100381	0.0237252	0.807794	0.0531487	0.41132
YALI0B11198g	YALI0B11198p	11.9033	8.63201	11.0918	8.9467	8.10096	10.0337	-0.411941	-0.463599	-0.101872	-0.143261	0.165425	0.05035	0.0281276	0.668611	0.535276	0.462969
YALI0B11220g	YALI0B11220p	5.86177	2.44327	3.82067	1.93527	1.46128	2.88288	-1.5988	-1.26252	-0.617511	-0.405305	0.574972	0.000128651	0.000249257	0.0459664	0.329434	0.119162
YALI0B11242g	izh family channel protein	97.4825	125.139	83.4057	120.251	149.727	76.0038	0.302836	0.360317	-0.224997	0.316286	-0.661908	0.172617	0.11205	0.340096	0.162801	0.00165734
YALI0B11264g	YALI0B11264p	0.137815	0.679611	0.231332	0.12801	0.483468	0.161477	-0.106472	2.30198	0.747235	1.91716	0.335072	1	0.0876439	1	0.167068	1
YALI0B11286g	inositol polyphosphate multikinase	27.2437	18.915	23.6233	18.2689	17.1774	17.0758	-0.576529	-0.526387	-0.20571	-0.0888811	-0.0974412	0.00709322	0.0114435	0.360624	0.71828	0.690517
YALI0B11308g	ribosomal protein l38	1013.62	1877.56	1130.61	3593.56	3520.76	3664.13	1.82589	0.889334	0.157581	-0.0295264	0.0280576	0.000128651	0.000128651	0.503503	0.913331	0.914399
YALI0B11330g	ornithine decarboxylase	54.4203	59.205	53.2411	27.4701	24.4193	29.4065	-0.986285	0.121574	-0.031604	-0.16984	0.0982773	0.000128651	0.618579	0.901607	0.457326	0.676371
YALI0B11352g	atp-dependent rna helicase dhx8	13.1834	19.6019	14.7276	27.7479	24.8695	27.8202	1.07366	0.57227	0.159796	-0.158002	0.00375351	0.000128651	0.00572468	0.486241	0.491671	0.986714
YALI0B11374g	pre1p	380.881	577.562	356.574	915.997	1037.52	772.855	1.266	0.600635	-0.095139	0.179731	-0.245144	0.000128651	0.00682208	0.698113	0.462622	0.294527
YALI0B11396g	dna primase small subunit	37.9183	36.8793	57.9215	41.8715	32.17	56.3921	0.143073	-0.0400838	0.611203	-0.380255	0.429524	0.5306	0.868447	0.00266708	0.0683188	0.0408366
YALI0B11418g	glycosyl hydrolase	3.45499	1.7909	3.31764	1.03949	1.05828	1.12059	-1.7328	-0.947995	-0.0585213	0.0258475	0.108379	0.000128651	0.000593244	0.836401	0.950678	0.774272
YALI0B11440g	udp-n-acetylglucosamine transferase subunit alg14 homolog	40.1461	30.5765	42.2118	56.1908	43.5582	50.5065	0.485075	-0.392833	0.0723865	-0.367389	-0.153864	0.0197925	0.0772217	0.765627	0.0849266	0.495226
YALI0B11462g	YALI0B11462p	5.63364	2.29437	4.89783	2.48921	1.98458	2.71762	-1.17838	-1.29597	-0.201925	-0.326855	0.126654	0.000128651	0.000128651	0.37606	0.180666	0.610135
YALI0B11484g	transcriptional regulatory protein rxt3	8.81713	7.40191	9.08169	6.92125	7.55476	7.76974	-0.349278	-0.252413	0.0426513	0.126353	0.166834	0.128463	0.297528	0.871298	0.628704	0.511248
YALI0B11506g	YALI0B11506p	15.8804	9.88377	14.0481	14.413	11.3901	14.8629	-0.139871	-0.684111	-0.17687	-0.339588	0.0443384	0.54653	0.00113525	0.432145	0.119765	0.858382
YALI0B11528g	YALI0B11528p	46.8854	78.6253	72.101	102.623	110.654	108.585	1.13015	0.745854	0.62088	0.10869	0.0814678	0.000128651	0.00165734	0.0107453	0.648131	0.736047
YALI0B11550g	vacuolar morphogenesis protein	19.6905	9.35215	17.7504	6.25759	6.17524	7.40066	-1.65382	-1.07413	-0.149646	-0.0191128	0.242045	0.000128651	0.000128651	0.51677	0.942261	0.273915
YALI0B11572g	yvh1p	78.1767	88.7129	80.2868	181.989	135.977	174.184	1.21904	0.182405	0.0384241	-0.420485	-0.0632379	0.000128651	0.407699	0.879383	0.0458221	0.795219
YALI0B11594g	aminopeptidase	24.5018	11.1408	21.6051	38.0131	46.8142	43.2936	0.633605	-1.13704	-0.181518	0.300451	0.187659	0.00325849	0.000128651	0.435114	0.177802	0.421921
YALI0B11660g	YALI0B11660p	50.8716	59.9955	45.1803	78.8895	61.9589	77.2442	0.632972	0.237993	-0.171168	-0.348522	-0.0304073	0.00246805	0.285505	0.462914	0.0980736	0.902558
YALI0B11682g	ap-1 adaptor complex subunit	46.23	19.5996	29.5301	20.0464	17.027	21.4229	-1.20548	-1.238	-0.646644	-0.235524	0.0958094	0.000128651	0.000128651	0.00176047	0.286988	0.687237
YALI0B11704g	upf0135 protein	127.541	151.346	92.8235	203.214	170.121	216.172	0.672039	0.246889	-0.458401	-0.25644	0.0891785	0.00113525	0.27999	0.0306466	0.256918	0.720794
YALI0B11726g	dna repair helicase rad25	26.9508	23.8704	27.6755	21.9459	18.3778	23.4827	-0.296375	-0.175107	0.0382833	-0.255991	0.0976476	0.16732	0.439251	0.877358	0.238257	0.680417
YALI0B11748g	YALI0B11748p	78.2517	154.223	104.176	50.9541	173.026	33.8162	-0.618926	0.978821	0.412824	1.76372	-0.591481	0.00266708	0.000128651	0.0485739	0.000128651	0.00422562
YALI0B11770g	srp40p	46.7514	331.289	69.3827	577.827	553.638	625.681	3.62756	2.82501	0.569568	-0.0616931	0.11479	0.000128651	0.000128651	0.00718501	0.817051	0.657348
YALI0B11792g	YALI0B11792p	1.73547	4.2123	2.05881	1.19792	2.24706	1.25439	-0.534801	1.27928	0.246481	0.907512	0.0664563	0.187484	0.000128651	0.539223	0.0185592	0.889298
YALI0B11814g	hec ndc80p family protein	22.1024	25.6215	33.4829	35.6474	27.052	33.7118	0.689594	0.213149	0.599222	-0.398063	-0.0805461	0.000593244	0.337689	0.00374416	0.0627212	0.735159
YALI0B11836g	mitochondrial inheritance and actin cytoskeleton organization protein	61.0496	84.6215	56.66	134.571	108.721	134.027	1.14032	0.471043	-0.107652	-0.307745	-0.00584335	0.000128651	0.0287561	0.657744	0.174481	0.982653
YALI0B11858g	triacylglycerol lipase	0.0377635	0.10763	0.25032	0.298951	0.210742	0.162213	2.98485	1.51102	2.72871	-0.50443	-0.882021	1	1	1	1	1
YALI0B11880g	brx1p	116.647	559.696	178.616	1271.79	964.502	1366.21	3.44664	2.2625	0.614713	-0.399002	0.103325	0.000128651	0.000128651	0.00374416	0.0944291	0.701006
YALI0B11902g	YALI0B11902p	0.854347	0.570496	1.12962	0.704051	0.857496	0.548895	-0.279143	-0.582606	0.402943	0.284451	-0.359149	0.509501	0.16617	0.297617	0.47411	0.386905
YALI0B11913g	atp19 h	11690.3	15802.1	12809.1	29440.8	25236.8	27968.7	1.33251	0.434803	0.131861	-0.222288	-0.0740061	0.000128651	0.0660367	0.611086	0.373928	0.786007
YALI0B11924g	stress activated map kinase interacting protein	13.9528	8.93524	12.3136	7.45723	5.5949	6.50306	-0.903839	-0.642973	-0.1803	-0.414527	-0.19752	0.000128651	0.00155386	0.415165	0.064669	0.387329
YALI0B11946g	gtpase activating protein	136.023	112.285	163.219	89.5708	56.1464	75.6673	-0.602751	-0.276687	0.262962	-0.673834	-0.243359	0.00325849	0.219944	0.25189	0.00176047	0.28167
YALI0B11968g	dhr2p	18.0414	62.8995	27.5583	91.5543	71.8366	107.202	2.34331	1.80173	0.611172	-0.349909	0.227631	0.000128651	0.000128651	0.00296267	0.114388	0.330303
YALI0B12034g	YALI0B12034p	17.1713	26.1158	21.8309	40.4002	35.0933	36.022	1.23436	0.604921	0.346372	-0.203167	-0.165485	0.000128651	0.00498243	0.124371	0.379525	0.478798
YALI0B12056g	duf914 domain membrane protein	59.3169	87.7923	73.075	88.9613	98.1286	99.4829	0.584734	0.56565	0.300935	0.141495	0.16127	0.00664094	0.00898193	0.169302	0.55243	0.502561
YALI0B12078g	methylenetetrahydrofolate dehydrogenase	88.7792	547.691	194.576	1052.74	1456.51	1037.58	3.56778	2.62507	1.13204	0.468364	-0.0209235	0.000128651	0.000128651	0.000128651	0.0485739	0.938152
YALI0B12100g	gtpase activating protein	44.7037	61.318	48.8812	56.4245	84.02	43.6358	0.335927	0.455917	0.128885	0.574413	-0.370808	0.116844	0.0292318	0.578536	0.00664094	0.0881339
YALI0B12122g	dynein light chain	281.411	498.286	280.996	285.383	437.043	237.997	0.0202217	0.824296	-0.00212944	0.614875	-0.261954	0.935481	0.000249257	0.993229	0.00403441	0.225944
YALI0B12144g	kre11-like protein	41.3475	45.212	40.5942	59.6188	47.2748	57.2677	0.527967	0.128907	-0.0265273	-0.334696	-0.058047	0.0117902	0.57552	0.915392	0.123845	0.819881
YALI0B12166g	multiprotein-bridging factor 1	2524.23	4356.41	2204.08	10189.6	9499.12	9211.9	2.01318	0.787296	-0.195664	-0.101228	-0.145522	0.000128651	0.000480735	0.43297	0.701953	0.578093
YALI0B12188g	abc multidrug transporter mdr1	38.8455	42.8588	48.3386	43.0957	58.3119	38.6803	0.149796	0.141846	0.315428	0.436248	-0.155943	0.518302	0.546364	0.145315	0.049911	0.516625
YALI0B12210g	ran gtpase-activating protein 1	352.377	732.595	323.801	1292.36	1244.92	1269.02	1.87482	1.0559	-0.122012	-0.0539572	-0.0262887	0.000128651	0.000128651	0.626198	0.843243	0.926252
YALI0B12254g	1-acyl-sn-glycerol-3-phosphate acyltransferase	0.252924	1.57894	0.431118	0.292791	1.03837	0.107779	0.211166	2.64218	0.769378	1.82638	-1.4418	1	0.00507575	0.323299	0.00959908	1
YALI0B12276g	multiple rna-binding domain-containing protein 1	13.3477	97.9373	27.3973	106.294	108.451	130.607	2.99339	2.87527	1.03744	0.0289847	0.297177	0.000128651	0.000128651	0.000128651	0.913073	0.20172
YALI0B12298g	ser thr protein phosphatase family protein	7.18042	6.71448	9.40891	5.67508	4.18735	5.42164	-0.339427	-0.0967935	0.389958	-0.438604	-0.065913	0.144055	0.70002	0.0786987	0.0806228	0.806517
YALI0B12320g	microtubule-associated protein ytm1	19.6497	17.2981	14.4009	16.3045	11.6089	22.5234	-0.269233	-0.183888	-0.448342	-0.490041	0.466151	0.225507	0.443743	0.0363151	0.0211174	0.0273329
YALI0B12342g	potential membrane-bound transcriptional activator	27.3955	8.71431	16.9186	15.701	22.2097	13.8627	-0.80308	-1.65248	-0.695329	0.500332	-0.179646	0.000480735	0.000128651	0.00113525	0.0174808	0.428453
YALI0B12364g	pre-mrna splicing factor	155.803	294.883	157.96	978.092	793.546	878.635	2.65024	0.920417	0.0198299	-0.301656	-0.154705	0.000128651	0.000128651	0.937745	0.203434	0.542171
YALI0B12386g	quinone oxidoreductase	167.591	129.387	145.975	186.143	225.127	136.949	0.151467	-0.373251	-0.199221	0.274328	-0.442767	0.518776	0.0883348	0.385217	0.241865	0.0412036
YALI0B12408g	uba ts-n domain protein	26.2941	14.4179	16.9186	9.74842	9.89442	9.88513	-1.4315	-0.866873	-0.63613	0.0214471	0.0200915	0.000128651	0.000128651	0.00306134	0.932708	0.938142
YALI0B12430g	cell division control protein	3.90667	5.47088	6.11412	10.0816	4.18373	11.4952	1.36772	0.485834	0.646207	-1.26887	0.189296	0.000128651	0.0973218	0.0241309	0.000128651	0.458457
YALI0B12452g	rna polymerase ii transcription factor b subunit 1	35.2104	61.9399	34.2382	84.3359	81.1065	72.4977	1.26015	0.814869	-0.0403943	-0.056329	-0.218213	0.000128651	0.000128651	0.871178	0.821159	0.34493
YALI0B12474g	hsp70-family chaperone	58.2878	43.2659	41.5624	38.0953	30.681	47.8586	-0.61358	-0.429963	-0.487916	-0.312268	0.329165	0.00266708	0.0511632	0.0221846	0.150032	0.131862
YALI0B12496g	caf1 family protein	54.1621	37.7636	39.347	52.7529	42.8738	51.401	-0.0380342	-0.520289	-0.46103	-0.299154	-0.0374546	0.875616	0.0114435	0.0259739	0.171139	0.883332
YALI0B12518g	mannan polymerase complex subunit mnn9	327.894	391.061	315.93	484.16	383.895	509.523	0.562253	0.254163	-0.0536282	-0.334771	0.0736628	0.0129986	0.270637	0.837124	0.144421	0.77226
YALI0B12540g	spindle poison sensitivity protein	28.3522	10.1817	16.0858	7.94153	5.94498	8.47896	-1.83597	-1.47748	-0.817674	-0.417746	0.0944692	0.000128651	0.000128651	0.000128651	0.113255	0.732433
YALI0B12562g	elongation factor 1-gamma	115.235	81.064	98.2255	165.461	132.247	228.92	0.52191	-0.507451	-0.230413	-0.323256	0.468351	0.0167242	0.0199546	0.31873	0.144933	0.0368563
YALI0B12584g	histone acetyltransferase complex component	45.996	35.1211	48.9785	33.7663	29.5422	34.9213	-0.445924	-0.389171	0.0906393	-0.192807	0.0485214	0.0332295	0.0707896	0.703006	0.38257	0.84552
YALI0B12606g	YALI0B12606p	8.49964	2.07066	4.96581	2.45127	1.35199	2.27906	-1.79387	-2.03731	-0.775372	-0.858438	-0.105091	0.000128651	0.000128651	0.000703986	0.0110972	0.769151
YALI0B12628g	elp3p	20.2928	68.7504	27.7244	147.769	128.566	145.264	2.8643	1.7604	0.450186	-0.200832	-0.0246638	0.000128651	0.000128651	0.0306466	0.397901	0.925328
YALI0B12694g	copii coat assembly protein sec16	3.69231	1.07127	2.56652	1.17419	1.33934	1.49215	-1.65286	-1.78521	-0.524711	0.189852	0.345725	0.000128651	0.000128651	0.0138556	0.479009	0.169411
YALI0B12716g	hac1p	27.4921	15.1549	23.7937	17.4598	13.0862	15.1162	-0.654977	-0.859234	-0.208435	-0.415989	-0.207944	0.00226843	0.000128651	0.356562	0.0725895	0.395262
YALI0B12738g	YALI0B12738p	13.802	6.90001	11.9423	7.15361	5.3434	8.53328	-0.948138	-1.00021	-0.208801	-0.420912	0.254429	0.000128651	0.000128651	0.347998	0.0490225	0.247924
YALI0B12760g	cytochrome b5	9.47653	84.8327	50.5366	10.3795	31.1968	17.6148	0.131308	3.16219	2.4149	1.58766	0.763052	0.673025	0.000128651	0.000128651	0.000128651	0.00469855
YALI0B12782g	c2h2 zinc finger protein	17.463	13.9854	15.8667	6.44943	13.2072	5.02785	-1.43705	-0.320373	-0.138298	1.03408	-0.35923	0.000128651	0.144055	0.551979	0.000128651	0.156362
YALI0B12804g	60s acidic ribosomal protein p1	4978.11	5691.69	3057.54	11330.4	9002.24	11523.1	1.18653	0.193259	-0.70323	-0.331849	0.0243298	0.000128651	0.433064	0.00113525	0.165716	0.930461
YALI0B12826g	60s ribosomal protein l13	5631.55	6963.17	3624.02	11651.2	7197.36	12781.4	1.04888	0.306213	-0.635942	-0.694945	0.133558	0.000128651	0.214688	0.00736588	0.00325849	0.599591
YALI0B12848g	40s ribosomal protein s16	6613.43	8829.31	4340.71	14974.8	9345.84	17834	1.17906	0.416901	-0.607468	-0.680138	0.252097	0.000128651	0.0772922	0.0075466	0.0036468	0.316063
YALI0B12870g	n-glycosylase dna lyase	15.9583	20.6885	18.5413	33.7471	31.5275	31.0203	1.08045	0.374518	0.216432	-0.0981538	-0.121552	0.000128651	0.087355	0.34621	0.679951	0.605637
YALI0B12892g	mitochondrial dna helicase	15.7149	12.2816	19.06	12.575	10.2349	14.2663	-0.321574	-0.355637	0.278419	-0.297054	0.182053	0.128463	0.0924452	0.201166	0.164274	0.41132
YALI0B12914g	protein transport protein	27.2237	28.6699	25.0172	52.6849	49.0971	46.5464	0.952526	0.074675	-0.121945	-0.10175	-0.17872	0.000128651	0.761957	0.596829	0.672266	0.435952
YALI0B12936g	rbg2p	102.85	164.885	91.8021	281.514	213.608	277.257	1.45267	0.680921	-0.163941	-0.398242	-0.0219808	0.000128651	0.00124095	0.487117	0.0724539	0.937011
YALI0B12958g	mitochondrial import inner membrane translocase subunit tim14	187.05	205.391	140.812	268.041	190.589	288.819	0.519029	0.134951	-0.409647	-0.491989	0.107714	0.0103968	0.555541	0.0541916	0.0189648	0.646506
YALI0B12980g	abc transporter cdr4	0.387064	0.218173	0.259152	1.28574	0.975623	0.861385	1.73195	-0.827097	-0.578776	-0.398201	-0.577867	0.000128651	0.0333071	0.137911	0.164658	0.0440202
YALI0B13046g	likely ferric reductase	0.278166	0.174735	0.617725	0.337173	0.205692	0.376845	0.277539	-0.670776	1.15102	-0.713004	0.160486	1	1	0.00978011	1	0.760856
YALI0B13090g	likely ferric reductase	3.83956	3.37646	6.3015	0.248087	0.248209	0.183392	-3.95203	-0.185432	0.714754	0.000709343	-0.435911	0.000128651	0.493783	0.00276585	1	1
YALI0B13112g	likely ferric reductase	0.341761	0.176571	0.382231	0.474763	0.496102	0.377192	0.474221	-0.952744	0.161456	0.0634278	-0.331909	0.319951	1	0.757576	0.903933	0.500948
YALI0B13134g	ferric reductase transmembrane component	#N/A	#N/A	#N/A	#N/A	#N/A	#N/A	#N/A	#N/A	#N/A	#N/A	#N/A	#N/A	#N/A	#N/A	#N/A	#N/A
YALI0B13156g	calnexin	158.635	41.1812	76.1339	44.9367	37.8297	48.8321	-1.81974	-1.94565	-1.0591	-0.248375	0.119937	0.000128651	0.000128651	0.000128651	0.26536	0.618014
YALI0B13178g	map kinase kinase	18.6084	11.5555	17.3441	12.8563	11.5672	11.7784	-0.533476	-0.687379	-0.101513	-0.152445	-0.126338	0.00959908	0.00134609	0.664266	0.516156	0.601814
YALI0B13200g	bzip transcription factor	5.49094	11.5484	7.2398	1.99298	5.50826	2.23809	-1.46212	1.07257	0.398897	1.46667	0.167342	0.000128651	0.000128651	0.0939358	0.000128651	0.617602
YALI0B13222g	mitochondrial mrna processing protein	13.61	47.5196	18.0516	68.9086	56.9433	75.388	2.34002	1.80386	0.407462	-0.275158	0.12965	0.000128651	0.000128651	0.0537326	0.22538	0.588483
YALI0B13288g	YALI0B13288p	2.2543	1.32883	2.71708	1.22315	1.24773	1.21096	-0.882078	-0.762518	0.269382	0.0287055	-0.0144445	0.00102892	0.00600253	0.295709	0.934992	0.96866
YALI0B13310g	ecm14p	45.8021	34.9132	58.2944	22.1903	13.0094	25.5122	-1.04548	-0.391639	0.347944	-0.770379	0.201253	0.000128651	0.0647344	0.102608	0.000249257	0.366403
YALI0B13332g	hpp family protein	82.2066	118.72	60.954	128.873	135.256	112.883	0.648619	0.530237	-0.431533	0.0697499	-0.191119	0.00165734	0.0117026	0.0443868	0.783769	0.403757
YALI0B13354g	transcription factor sre2	8.42017	1.49163	6.27172	1.4961	0.8423	1.70711	-2.49265	-2.49697	-0.42499	-0.828798	0.190355	0.000128651	0.000128651	0.0956	0.0358579	0.63651
YALI0B13376g	checkpoint involved in the activation of the dna damage and meiotic pachytene checkpoints	5.64059	6.39921	8.42466	6.0724	4.6285	5.60105	0.106422	0.182048	0.578773	-0.391722	-0.116571	0.695041	0.476088	0.0115312	0.108648	0.660518
YALI0B13398g	monothiol glutaredoxin-3	129.121	77.1638	71.781	56.6949	48.6939	61.5568	-1.18743	-0.742725	-0.847047	-0.219479	0.118698	0.000128651	0.000703986	0.000128651	0.313201	0.610994
YALI0B13420g	5 -methylthioadenosine phosphorylase	370.341	203.627	234.621	160.521	74.9539	204.138	-1.2061	-0.862925	-0.65852	-1.09868	0.346786	0.000128651	0.000249257	0.00196483	0.000128651	0.135797
YALI0B13442g	u3 snornp protein	5.83581	11.1925	7.69539	14.4201	11.87	19.1452	1.30507	0.939533	0.39906	-0.280756	0.408908	0.000128651	0.000128651	0.0644551	0.192068	0.0514596
YALI0B13464g	vip1p	9.99427	4.6543	10.1316	4.08217	3.61122	4.57245	-1.29176	-1.10254	0.0196867	-0.176849	0.163631	0.000128651	0.000128651	0.938193	0.481598	0.504012
YALI0B13486g	YALI0B13486p	29.8681	77.6311	41.9538	167.991	147.982	173.631	2.4917	1.37803	0.490196	-0.182956	0.0476419	0.000128651	0.000128651	0.0178948	0.441323	0.852434
YALI0B13508g	histone h3	28.3415	33.9701	44.5481	65.1257	46.5569	65.7577	1.20031	0.261352	0.652449	-0.484233	0.0139333	0.000128651	0.319104	0.00618443	0.0304137	0.956836
YALI0B13530g	dcw1p	127.363	134.03	138.787	87.519	62.1086	85.946	-0.54128	0.0736069	0.123927	-0.494802	-0.0261662	0.0105725	0.773325	0.607524	0.0201219	0.920368
YALI0B13552g	ribose-phosphate pyrophosphokinase	75.3338	76.2212	55.6813	78.2855	44.9474	88.4663	0.0554475	0.0168939	-0.436104	-0.800507	0.176383	0.830128	0.950263	0.0397845	0.000128651	0.452989
YALI0B13618g	fad transporter	53.7132	20.9892	47.8303	14.6596	7.71828	22.7358	-1.87343	-1.35563	-0.167352	-0.925494	0.633122	0.000128651	0.000128651	0.470298	0.000128651	0.00176047
YALI0B13640g	ph-response transcription factor pacc rim101	8.29427	3.8947	9.54911	5.20896	5.53089	6.07899	-0.671119	-1.0906	0.203252	0.0865155	0.222835	0.00256773	0.000128651	0.393419	0.749481	0.370422
YALI0B13662g	rho gtpase	62.4064	82.3019	69.4422	125.693	106.683	125.212	1.01014	0.399232	0.154119	-0.236573	-0.00552824	0.000128651	0.0596412	0.501001	0.286661	0.98184
YALI0B13684g	dash complex subunit dad1	180.66	352.051	312.324	446.379	415.429	462.509	1.305	0.962511	0.78977	-0.103666	0.051211	0.000128651	0.000128651	0.000128651	0.66523	0.835764
YALI0B13706g	pre-mrna-processing factor 31	23.5148	32.2147	25.0808	57.7029	47.2176	53.5699	1.29507	0.45415	0.0930146	-0.28932	-0.10722	0.000128651	0.0283632	0.694326	0.186261	0.648903
YALI0B13728g	sphingoid long-chain base transporter rsb1	0.99158	1.20892	1.23036	0.726855	0.604517	0.604482	-0.448062	0.285922	0.311275	-0.265885	-0.265969	0.337042	0.526362	0.493836	0.625486	0.609498
YALI0B13750g	retinoblastoma binding protein 4	22.6691	22.7472	30.7901	37.6096	27.5062	35.6795	0.730375	0.00496155	0.441744	-0.45134	-0.0760054	0.000128651	0.984399	0.034791	0.025817	0.752073
YALI0B13772g	mitochondrial import protein 1	344.356	550.613	356.725	821.242	900.534	723.997	1.25391	0.677139	0.0509113	0.132974	-0.181825	0.000128651	0.00145073	0.841509	0.582146	0.431441
YALI0B13794g	ammonium transporter	0.633361	1.48581	1.09646	1.15234	1.27192	1.12052	0.863468	1.23015	0.791753	0.142443	-0.0404061	0.0415855	0.00413084	0.0605761	0.7435	0.929337
YALI0B13816g	cytochrome p450 52a12	69.6855	102.138	91.6387	34.7993	105.543	28.7418	-1.0018	0.551595	0.395099	1.6007	-0.275909	0.000128651	0.0127405	0.0686766	0.000128651	0.198223
YALI0B13838g	potential p450 drug resistance protein	41.2801	1.52005	12.643	0.30113	0.433658	0.362637	-7.09891	-4.76325	-1.70711	0.526171	0.268141	0.000128651	0.000128651	0.000128651	0.318261	1
YALI0B13860g	pre-mrna branch site protein p14	90.0713	209.09	127.726	332.676	318.659	304.323	1.88498	1.21499	0.50391	-0.0621022	-0.128512	0.000128651	0.000128651	0.0188826	0.803953	0.586101
YALI0B13882g	endosomal cargo receptor	532.027	407.415	417.071	542.674	392.771	635.756	0.0285886	-0.385	-0.351206	-0.4664	0.228387	0.913104	0.0836641	0.11532	0.0381771	0.329319
YALI0B13904g	potential translation-regulating helicase	9.69876	6.23621	9.81065	4.76037	4.98789	5.59917	-1.02673	-0.637131	0.0165484	0.0673563	0.234139	0.000128651	0.00134609	0.948183	0.777351	0.278923
YALI0B13926g	ydr067c-like protein	50.0914	66.4466	62.1679	105.269	97.4174	93.6388	1.07145	0.407634	0.311609	-0.111834	-0.168908	0.000128651	0.0561265	0.153875	0.630559	0.457876
YALI0B13948g	YALI0B13948p	92.4179	135.161	121.552	211.535	289.43	168.855	1.19465	0.54844	0.395336	0.452315	-0.325115	0.000128651	0.0117026	0.0677397	0.037252	0.128524
YALI0B13970g	glycerol-3-phosphate dehydrogenase	129.363	30.5348	55.8582	22.3179	15.3383	26.6297	-2.53515	-2.08289	-1.21158	-0.541062	0.254835	0.000128651	0.000128651	0.000128651	0.00986761	0.257101
YALI0B13992g	transcription factor	27.708	42.1475	23.4606	33.2599	44.321	30.8274	0.263484	0.605147	-0.240064	0.414205	-0.109573	0.224605	0.00374416	0.27543	0.0495375	0.633273
YALI0B14014g	gmc oxidoreductase	183.484	9.85763	50.5069	9.7731	12.3326	6.44309	-4.2307	-4.21827	-1.86111	0.335585	-0.601063	0.000128651	0.000128651	0.000128651	0.132457	0.00709322
YALI0B14036g	gnat family	295.202	396.483	297.514	579.038	516.589	549.546	0.971955	0.425556	0.0112538	-0.164643	-0.0754176	0.000128651	0.0537326	0.966383	0.494558	0.7703
YALI0B14058g	small nuclear ribonucleoprotein	1122.56	1799.96	1112.12	3900.9	3506.75	3178.38	1.79702	0.681174	-0.0134735	-0.153671	-0.295516	0.000128651	0.00176047	0.96224	0.531442	0.192553
YALI0B14080g	dna-3-methyladenine glycosylase	14.4573	40.3546	26.5342	45.8287	75.2996	42.9454	1.66446	1.48094	0.87606	0.716391	-0.0937479	0.000128651	0.000128651	0.000128651	0.000703986	0.688434
YALI0B14102g	actin binding protein	9.94784	2.79865	6.49103	2.09579	2.941	2.97632	-2.24689	-1.82965	-0.615936	0.488809	0.506034	0.000128651	0.000128651	0.00451	0.0689643	0.0610787
YALI0B14124g	yor059c-like protein	21.5206	31.5235	31.415	23.1636	26.7405	21.9571	0.106138	0.550705	0.545734	0.207167	-0.0771692	0.652268	0.00745633	0.00790581	0.35716	0.752073
YALI0B14146g	60s acidic ribosomal protein p0	2379.09	1339.92	1098.22	1206.99	866.135	1559.19	-0.978999	-0.828261	-1.11525	-0.478747	0.369384	0.000128651	0.000128651	0.000128651	0.0369336	0.119632
YALI0B14179g	ydr514c-like protein	13.465	26.4813	23.7751	44.2225	24.905	51.8258	1.71556	0.975754	0.82023	-0.828346	0.228889	0.000128651	0.000128651	0.000128651	0.000128651	0.301949
YALI0B14201g	serine threonine protein	111.428	82.8374	114.963	94.097	66.137	71.5876	-0.243897	-0.427763	0.0450483	-0.508693	-0.39444	0.277753	0.0442396	0.857608	0.0147888	0.0645261
YALI0B14223g	phosphatidylinositol n-acetylglucosaminyltransferase	33.507	42.0384	41.5871	73.2961	61.307	66.3417	1.12927	0.327242	0.311673	-0.257685	-0.14382	0.000128651	0.129652	0.158178	0.237629	0.532448
YALI0B14245g	transcription initiation factor tfiid subunit 5	28.3928	14.8984	22.4705	15.1503	13.7606	16.3154	-0.906178	-0.930365	-0.337494	-0.138806	0.106886	0.000128651	0.000128651	0.121797	0.550591	0.65012
YALI0B14267g	proteasome component pre6	327.795	457.621	326.077	749.112	744.791	675.267	1.19239	0.481358	-0.0075812	-0.00834465	-0.149722	0.000128651	0.0282863	0.9773	0.975109	0.545583
YALI0B14289g	glycoside hydrolase family 3 protein	5.63372	3.19155	4.87648	2.55138	2.66358	1.76036	-1.14281	-0.819829	-0.208247	0.062091	-0.535407	0.000128651	0.000593244	0.379209	0.849224	0.0621492
YALI0B14311g	likely rnase p integral subunit	15.261	43.6966	20.771	111.286	89.9141	126.385	2.86635	1.51767	0.444725	-0.307652	0.183552	0.000128651	0.000128651	0.117709	0.165841	0.419352
YALI0B14333g	beta-glucosidase	1.16559	1.23796	1.35735	1.50269	0.900251	1.92864	0.366493	0.0869107	0.219733	-0.739153	0.36003	0.245995	0.811092	0.50692	0.0225136	0.23439
YALI0B14355g	protein phosphatase pp1 regulatory subunit	175.402	239.908	127.291	297.329	267.156	267.424	0.761397	0.45182	-0.462527	-0.154376	-0.152931	0.000480735	0.0391679	0.0347128	0.526822	0.532494
YALI0B14377g	14-3-3 family protein	3325.54	3602.9	2373.17	4096.13	3903.16	4023.59	0.300669	0.115566	-0.486776	-0.0696177	-0.0257772	0.217653	0.668875	0.0391679	0.800805	0.92736
YALI0B14399g	pyrroline-5-carboxylate reductase	325.141	376.538	260.285	307.136	289.058	290.363	-0.0821907	0.211729	-0.320976	-0.0875158	-0.0810176	0.742835	0.367166	0.161974	0.717974	0.740623
YALI0B14421g	YALI0B14421p	4.98561	7.85725	5.63942	14.6295	13.5491	16.2239	1.55304	0.656253	0.177776	-0.110688	0.149241	0.000128651	0.108648	0.707219	0.765954	0.6838
YALI0B14443g	phd transcription factor	25.6634	11.0752	19.894	7.57307	5.45303	8.76733	-1.76076	-1.21238	-0.367382	-0.473822	0.211259	0.000128651	0.000128651	0.083872	0.0311176	0.354991
YALI0B14465g	methylenetetrahydrofolate reductase	56.2998	40.2345	48.3007	29.157	22.5687	32.8213	-0.949287	-0.484698	-0.221086	-0.369516	0.170792	0.000128651	0.0311176	0.328431	0.0890392	0.479261
YALI0B14487g	nucleosome assembly protein	236.263	99.6301	128.837	110.348	78.81	119.945	-1.09834	-1.24574	-0.874849	-0.485604	0.120315	0.000128651	0.000128651	0.000128651	0.0206212	0.614535
YALI0B14509g	s-adenosylmethionine synthetase	2034.37	1067.47	1175.32	264.287	164.02	368.614	-2.94441	-0.930393	-0.791527	-0.688235	0.480004	0.000128651	0.000480735	0.000703986	0.00216785	0.0438656
YALI0B14531g	vacuolar diacylglycerol pyrophosphate phosphatase	30.408	17.8827	27.5444	22.4034	28.2161	24.2866	-0.440732	-0.765882	-0.14269	0.332801	0.116441	0.0442396	0.00113525	0.544593	0.133262	0.628177
YALI0B14553g	double-strand break repair protein mus-23	9.44698	12.5781	10.1951	16.3877	15.1526	15.0111	0.794687	0.412986	0.109946	-0.113044	-0.126582	0.000128651	0.0524788	0.643716	0.630311	0.590368
YALI0B14575g	YALI0B14575p	13.7676	113.514	7.64265	77.8674	120.918	78.5033	2.49974	3.04352	-0.849135	0.634933	0.0117337	0.000128651	0.000128651	0.00246805	0.00165734	0.96216
YALI0B14597g	ubiquitin carboxyl-terminal hydrolase	14.8786	5.1596	12.3727	4.37729	6.16529	3.45151	-1.76513	-1.52791	-0.266084	0.494131	-0.342811	0.000128651	0.000128651	0.232525	0.0220293	0.124371
YALI0B14619g	3-methylcrotonyl- carboxylase subunit alpha	50.2405	4.54961	30.858	68.3158	87.5527	22.7609	0.443368	-3.46504	-0.703206	0.357933	-1.58566	0.0529284	0.000128651	0.00113525	0.139683	0.000128651
YALI0B14641g	aminopeptidase 2	52.4304	16.006	28.4778	25.8064	44.5158	28.9571	-1.02268	-1.71179	-0.880567	0.786591	0.166192	0.000128651	0.000128651	0.000128651	0.000249257	0.464489
YALI0B14663g	peptidyl-prolyl cis trans isomerase	315.294	521.253	332.383	765.117	642.326	732.055	1.27898	0.725286	0.0761496	-0.252375	-0.0637275	0.000128651	0.000480735	0.764056	0.272974	0.802598
YALI0B14685g	membrane protein	21.941	0.912399	12.0005	0.188542	0.219545	0.170113	-6.8626	-4.58782	-0.870533	0.219632	-0.148388	0.000128651	0.000128651	0.000128651	1	1
YALI0B14707g	yhr122w-like protein	66.0742	55.5424	50.7799	33.581	28.063	38.7197	-0.976441	-0.250498	-0.379829	-0.258977	0.205421	0.000128651	0.257038	0.0786284	0.278731	0.377033
YALI0B14729g	nicotinamide riboside kinase 1	115.299	194.655	113.979	102.056	225.634	97.39	-0.176012	0.755538	-0.0166105	1.14462	-0.0675214	0.449469	0.000703986	0.948163	0.000128651	0.785765
YALI0B14751g	p-loop atpase fused to an acetyltransferase	13.9594	30.8696	16.056	32.4504	23.9688	42.669	1.217	1.14495	0.201875	-0.437083	0.394951	0.000128651	0.000128651	0.365055	0.0387898	0.0745914
YALI0B14773g	meiosis-specific transcription	29.4517	58.4181	33.5228	114.177	97.0189	97.8903	1.95485	0.988066	0.186794	-0.234933	-0.222033	0.000128651	0.000128651	0.415884	0.314514	0.337042
YALI0B14795g	---NA---	1055.72	50.7228	127.59	20.3525	10.9269	21.6948	-5.69688	-4.37945	-3.04864	-0.89733	0.092142	0.000128651	0.000128651	0.000128651	0.00196483	0.753301
YALI0B14817g	YALI0B14817p	12.8659	5.16406	10.5346	4.50236	3.7709	4.38566	-1.51479	-1.31697	-0.288415	-0.255774	-0.0378874	0.000128651	0.000128651	0.184511	0.291911	0.885493
YALI0B14839g	nadph:adrenodoxin mitochondrial-like	24.8907	36.7796	21.519	30.927	30.4403	32.6761	0.313261	0.563298	-0.209996	-0.0228853	0.0793671	0.139998	0.00535363	0.343312	0.9254	0.741854
YALI0B14861g	nadh-ubiquinone oxidoreductase 18 kda	1829.62	2673.65	1681.94	4310.12	3861.76	4090.6	1.23619	0.54727	-0.121417	-0.158473	-0.0754171	0.000128651	0.0167242	0.639921	0.548609	0.782211
YALI0B14883g	histone-lysine n-methyltransferase	9.35203	6.28776	10.1927	5.90698	5.94409	6.90138	-0.662857	-0.572733	0.124184	0.00903554	0.224463	0.00155386	0.00627525	0.600256	0.971885	0.312915
YALI0B14905g	rrp43p	67.7031	156.513	68.1626	350.072	320.933	316.96	2.37036	1.20899	0.00975898	-0.125381	-0.143353	0.000128651	0.000128651	0.969984	0.599298	0.55045
YALI0B14927g	ribokinase	110.503	210.066	106.231	468.64	329.361	390.591	2.0844	0.926761	-0.0568709	-0.508809	-0.26282	0.000128651	0.000128651	0.817791	0.0192113	0.266788
YALI0B14949g	protein kinase	14.4711	11.8876	16.8121	10.4411	8.15602	10.9698	-0.470908	-0.283715	0.216328	-0.356331	0.0712639	0.0213693	0.194575	0.331368	0.0922328	0.765909
YALI0B14971g	sh3 domain-containing protein	5.883	3.21688	5.99228	2.31418	3.78148	2.23487	-1.34605	-0.870892	0.0265517	0.70845	-0.0503093	0.000128651	0.000128651	0.920172	0.00246805	0.860738
YALI0B14993g	mrp51p	253.868	629.825	253.411	949.096	712.216	1008.18	1.90248	1.31087	-0.00260105	-0.414239	0.0871239	0.000128651	0.000128651	0.99222	0.0744518	0.742835
YALI0B15015g	chromatin assembly factor 1 subunit	13.1932	2.82726	8.29194	2.21374	1.40073	2.26683	-2.57524	-2.22233	-0.670017	-0.660303	0.0341918	0.000128651	0.000128651	0.00256773	0.031191	0.920595
YALI0B15037g	tat pathway signal sequence	37.0389	44.6405	35.2553	54.1876	45.9086	54.9273	0.548922	0.269314	-0.0712008	-0.239199	0.0195623	0.00889315	0.210051	0.764601	0.278372	0.94027
YALI0B15059g	fatty acid synthase beta subunit dehydratase	61.4715	46.0293	51.9174	32.7276	33.2206	45.8174	-0.909408	-0.417364	-0.2437	0.0215681	0.485385	0.000128651	0.089953	0.302703	0.935318	0.023889
YALI0B15081g	ran-specific gtpase-activating protein	461.362	288.894	335.425	278.827	228.94	294.676	-0.726529	-0.675362	-0.459909	-0.284399	0.0797576	0.000703986	0.00196483	0.0353248	0.204772	0.753988
YALI0B15103g	60s ribosomal protein l11	7636.67	16569.9	5662.47	0	34555.2	0	0	1.11755	-0.431514	0	0	1	0.000128651	0.0762261	1	1
YALI0B15125g	peroxiredoxin tsa1	1272.75	1568.58	1587.83	1595.75	832.633	1824.95	0.326278	0.301507	0.319101	-0.938478	0.193624	0.155659	0.187113	0.172265	0.000128651	0.437367
YALI0B15147g	glucose-repressible alcohol dehydrogenase transcriptional effector	54.4209	32.6429	39.0572	38.8639	28.5449	41.6436	-0.485732	-0.737392	-0.478571	-0.445198	0.0996646	0.0199546	0.000703986	0.0221065	0.0334623	0.674477
YALI0B15180g	g2 mitotic-specific cyclin-b	45.1025	32.1944	48.5271	44.1639	26.337	43.4683	-0.0303409	-0.486396	0.105584	-0.745776	-0.0229016	0.902287	0.0222664	0.65422	0.000366133	0.929112
YALI0B15202g	hit domain-containing protein	80.7725	90.8125	49.2023	52.2027	118.508	39.7482	-0.62974	0.169027	-0.715137	1.18279	-0.393236	0.00286433	0.483097	0.000813847	0.000128651	0.0640135
YALI0B15224g	proteasome component pre2 precursor	235.844	267.478	209.484	382.703	394.234	338.349	0.698393	0.181586	-0.170994	0.0428269	-0.177714	0.000813847	0.440747	0.466298	0.869638	0.466298
YALI0B15246g	potential forkhead-like transcriptional regulator	3.35072	1.37337	3.36553	1.3045	1.16965	1.63239	-1.36098	-1.28675	0.00636587	-0.157419	0.323494	0.000128651	0.000128651	0.982197	0.643249	0.292298
YALI0B15268g	ketoreductase	93.8873	440.574	133.783	135.876	486.929	112.04	0.533289	2.23038	0.510894	1.84142	-0.278281	0.0118744	0.000128651	0.0157198	0.000128651	0.215526
YALI0B15290g	svp1-like protein 2	79.6791	92.6532	76.0337	50.4057	92.9961	35.113	-0.660615	0.217639	-0.0675631	0.883584	-0.52158	0.00165734	0.332096	0.783473	0.000128651	0.0115312
YALI0B15304g	ade4p	173.748	258.207	129.483	140.248	166.42	125.023	-0.309013	0.571532	-0.424234	0.246847	-0.165786	0.17329	0.012484	0.0571378	0.293951	0.494706
YALI0B15312g	c2h2 finger domain-containing protein	7.68922	21.3498	10.9675	42.9071	38.3483	44.5018	2.48031	1.47331	0.512329	-0.162052	0.0526471	0.000128651	0.000128651	0.021534	0.495307	0.830588
YALI0B15334g	ell complex subunit	38.255	51.1727	57.6435	49.6441	61.6909	43.4229	0.375974	0.419727	0.591509	0.313436	-0.193166	0.0758787	0.0498387	0.0036468	0.148828	0.38701
YALI0B15356g	dynein light intermediate chain	27.9763	42.4317	31.0238	55.8676	58.5337	53.7071	0.997807	0.600937	0.149171	0.0672541	-0.0568989	0.000128651	0.00488752	0.521286	0.784664	0.822635
YALI0B15378g	anaphase-promoting complex component	19.3833	26.2199	21.9764	38.892	33.9034	35.1128	1.00466	0.435849	0.181139	-0.198043	-0.147476	0.000128651	0.0339243	0.422641	0.375631	0.51435
YALI0B15400g	rna exonuclease	10.1569	31.6623	13.005	69.5841	53.2477	70.6231	2.7763	1.6403	0.356607	-0.38604	0.0213808	0.000128651	0.000128651	0.104705	0.0768046	0.935359
YALI0B15422g	YALI0B15422p	11.2736	2.48712	8.57177	3.49226	2.1985	4.59284	-1.69071	-2.18039	-0.395277	-0.667642	0.395226	0.000128651	0.000128651	0.102806	0.0408366	0.204392
YALI0B15444g	saccharopine dehydrogenase	149.871	60.6994	77.6588	16.7107	10.9233	17.1691	-3.16488	-1.30397	-0.9485	-0.613369	0.039041	0.000128651	0.000128651	0.000128651	0.00691459	0.884861
YALI0B15466g	YALI0B15466p	0.409889	0.442879	0.33112	0.944617	1.25318	0.839723	1.2045	0.111676	-0.307882	0.407796	-0.169816	0.0130861	0.853024	0.591382	0.35451	0.726656
YALI0B15488g	mfs general substrate transporter	7.22745	1.87307	1.5543	0.818557	1.27214	0.383129	-3.14233	-1.94808	-2.21722	0.636103	-1.09525	0.000128651	0.000128651	0.000128651	0.114452	0.0238092
YALI0B15510g	cell wall glucanase	1036.03	631.565	852.564	395.751	238.748	481.791	-1.3884	-0.714062	-0.281187	-0.729108	0.283815	0.000128651	0.00134609	0.23807	0.000921726	0.234996
YALI0B15532g	YALI0B15532p	6.19649	11.9974	11.6467	16.7668	12.6821	16.5667	1.43608	0.953203	0.910399	-0.40281	-0.0173206	0.00413084	0.0568479	0.0669616	0.387591	0.966453
YALI0B15554g	YALI0B15554p	5.76367	12.8663	13.3179	16.828	13.1589	19.4827	1.5458	1.15854	1.2083	-0.354826	0.211329	0.00572468	0.036083	0.0302528	0.454301	0.648358
YALI0B15576g	brct domain-containing protein	6.63511	3.75927	8.05716	3.89608	3.62225	5.19535	-0.768098	-0.819667	0.280151	-0.105138	0.415197	0.000128651	0.000128651	0.205854	0.688632	0.0692612
YALI0B15598g	6-phosphogluconate dehydrogenase	3444.14	1430.23	1219.42	620.091	418.355	676.994	-2.47359	-1.2679	-1.49795	-0.567753	0.126663	0.000128651	0.000128651	0.000128651	0.0127405	0.62244
YALI0B15620g	YALI0B15620p	34.1454	61.1148	53.1866	85.0699	92.6849	76.6321	1.31696	0.839832	0.639372	0.123686	-0.1507	0.000128651	0.000128651	0.00266708	0.59536	0.506474
YALI0B15642g	pre-mrna splicing factor rna helicase	5.56258	9.26608	7.34294	11.1981	8.96994	15.5854	1.00943	0.736204	0.400603	-0.320088	0.476941	0.000128651	0.000921726	0.0770074	0.145797	0.0218619
YALI0B15664g	molecular chaperone	97.8241	140.378	77.9097	175.64	135.115	189.064	0.844358	0.521059	-0.328387	-0.378435	0.106257	0.000128651	0.0154655	0.134496	0.0931214	0.671403
YALI0B15686g	rho-gtpase-activating protein 8	25.0171	7.85221	18.5286	4.58736	3.21932	5.28617	-2.44718	-1.67174	-0.433157	-0.510905	0.204558	0.000128651	0.000128651	0.0493199	0.0262202	0.389861
YALI0B15708g	translation initiation factor eif-2b epsilon subunit	75.7654	123.056	79.15	133.292	96.8117	152.936	0.814984	0.699701	0.0630513	-0.461342	0.198335	0.000128651	0.000921726	0.80481	0.0384799	0.402257
YALI0B15722g	multi-sensor hybrid histidine kinase	5.95276	2.72639	6.13981	1.5646	1.4729	1.69406	-1.92776	-1.12657	0.0446334	-0.0871409	0.114683	0.000128651	0.000128651	0.859925	0.733643	0.644481
YALI0B15752g	cdc42p	255.194	78.0793	129.452	43.8008	39.9397	55.1916	-2.54257	-1.70859	-0.979181	-0.133132	0.333492	0.000128651	0.000128651	0.000128651	0.575556	0.129834
YALI0B15774g	t-complex protein 1 subunit alpha	156.775	234.041	132.654	304.665	231.165	338.677	0.95853	0.57807	-0.241023	-0.398299	0.152689	0.000128651	0.00871438	0.288932	0.0866038	0.525982
YALI0B15818g	upc2	15.8927	6.74424	10.667	5.65337	6.56724	6.19617	-1.49118	-1.23663	-0.575213	0.216177	0.132268	0.000128651	0.000128651	0.00664094	0.360507	0.6
YALI0B15840g	aha1 domain family	510.623	852.557	301.128	2325.48	2042.11	2148.21	2.1872	0.739539	-0.761882	-0.187466	-0.114391	0.000128651	0.00113525	0.00102892	0.465643	0.665005
YALI0B15862g	potential vacuolar protein sorting protein	14.3154	16.5781	17.0513	23.3878	17.9013	22.0631	0.708184	0.211708	0.252309	-0.38569	-0.0841173	0.000249257	0.336941	0.250241	0.0703559	0.722913
YALI0B15884g	coq3p	61.2237	174.934	74.2494	336.639	287.72	333.306	2.45904	1.51465	0.278288	-0.226536	-0.0143519	0.000128651	0.000128651	0.208816	0.342445	0.958011
YALI0B15906g	pbs2p	10.1637	5.95136	11.4209	6.69032	6.90663	7.03653	-0.603278	-0.772133	0.168247	0.0459072	0.0727897	0.00544798	0.000480735	0.45691	0.86676	0.774038
YALI0B15950g	dual specificity phosphatase catalytic domain protein	31.6231	35.1263	33.6395	38.9394	33.0546	33.9293	0.300253	0.151574	0.0891771	-0.23638	-0.198699	0.164146	0.508757	0.712404	0.280612	0.38137
YALI0B15972g	yjl132w-like protein	5.91592	17.9744	13.1631	2.36798	9.92725	2.76998	-1.32094	1.60327	1.15382	2.06774	0.226219	0.000128651	0.000128651	0.000128651	0.000128651	0.417201
YALI0B15994g	YALI0B15994p	0.0492987	0.113656	0.150527	0.552502	0.541275	0.6096	3.48636	1.20505	1.6104	-0.0296163	0.141884	0.320032	1	1	0.97155	0.826292
YALI0B16016g	YALI0B16016p	24.9103	28.4293	22.053	32.1098	28.09	37.5552	0.366269	0.190636	-0.175772	-0.192959	0.225999	0.0881339	0.398341	0.429594	0.388151	0.30984
YALI0B16038g	mevalonate kinase	59.1382	101.693	39.3185	182.465	156.228	166.975	1.62546	0.782054	-0.588884	-0.223967	-0.127992	0.000128651	0.000128651	0.00355116	0.325453	0.590518
YALI0B16060g	mitochondrial cation	259.876	664.224	272.94	590.054	504.194	617.671	1.18302	1.35385	0.0707607	-0.226869	0.0659921	0.000128651	0.000128651	0.781493	0.337152	0.801839
YALI0B16082g	holo-(acyl-carrier protein) synthase	68.658	122.065	105.282	181.353	120.229	142.602	1.4013	0.830149	0.616762	-0.593018	-0.346803	0.000128651	0.000128651	0.00636677	0.00600253	0.104705
YALI0B16104g	gmp synthase	37.8608	49.224	49.3928	51.276	61.5792	70.4511	0.437582	0.378658	0.383596	0.264158	0.458338	0.0390965	0.0877081	0.0768714	0.232058	0.0315859
YALI0B16126g	protein farnesyltransferase geranylgeranyltransferase type i alpha subunit	106.38	161.814	123.877	252.156	208.354	238.281	1.24509	0.605117	0.219681	-0.275281	-0.0816526	0.000128651	0.00384177	0.346265	0.235318	0.744862
YALI0B16148g	YALI0B16148p	6.05835	35.281	18.7359	2.31281	8.37019	1.35421	-1.38928	2.54189	1.62881	1.85561	-0.772196	0.00915693	0.000128651	0.000128651	0.000366133	0.205673
YALI0B16170g	YALI0B16170p	0.214996	14.9829	1.25462	0.0492446	5.5691	0.0119251	-2.12627	6.12286	2.54487	6.82133	-2.04597	1	0.000128651	0.000480735	0.0165575	1
YALI0B16192g	sorbitol utilization protein sou1	3.2297	4.89177	3.91176	2.49673	3.17177	1.95358	-0.371361	0.598957	0.276419	0.34525	-0.353918	0.312286	0.0686056	0.436063	0.360668	0.370082
YALI0B16214g	serine family amino acid catabolism-related protein	12.8133	4.11641	10.5154	5.47733	54.0662	2.43728	-1.22609	-1.63818	-0.285134	3.30318	-1.1682	0.000128651	0.000128651	0.231255	0.000128651	0.000128651
YALI0B16236g	endopolyphosphatase	27.2799	52.9772	46.9599	26.4513	37.0183	28.0046	-0.0445014	0.957531	0.783591	0.4849	0.0823271	0.857538	0.000128651	0.000128651	0.0173973	0.728863
YALI0B16258g	dna-directed rna polymerase iii 130 kda polypeptide	17.226	33.7509	24.2571	34.9003	22.0931	44.4705	1.01865	0.970336	0.493815	-0.659643	0.34961	0.000128651	0.000128651	0.0178948	0.00176047	0.107763
YALI0B16280g	histone h1	60.7903	12.9014	73.8184	5.90049	8.83613	8.09804	-3.36493	-2.23631	0.280139	0.582579	0.456736	0.000128651	0.000128651	0.215411	0.0591234	0.149838
YALI0B16302g	YALI0B16302p	36.7401	38.7706	39.054	32.0998	34.3378	32.1577	-0.19479	0.0776056	0.0881144	0.0972311	0.00260007	0.37606	0.749481	0.717191	0.683294	0.991622
YALI0B16324g	chitin synthase 2	18.2809	7.34792	16.4435	7.07991	6.95884	6.48873	-1.36853	-1.31493	-0.152813	-0.0248845	-0.125794	0.000128651	0.000128651	0.503965	0.924198	0.593526
YALI0B16368g	vacuolar protein sorting-associated protein vps4	73.4408	124.281	91.6063	126.716	124.519	125.465	0.786947	0.758948	0.318864	-0.0252333	-0.0143131	0.000128651	0.000249257	0.149182	0.921914	0.956656
YALI0B16390g	acetylglutamate synthase	43.2336	48.72	33.4433	73.132	74.1809	62.0368	0.758348	0.172359	-0.370435	0.0205463	-0.237377	0.000128651	0.436807	0.0784879	0.934564	0.286872
YALI0B16412g	allantoate permease	55.9996	202.09	29.963	1.15198	2.26657	0.713195	-5.60323	1.85151	-0.902233	0.976396	-0.691748	0.000128651	0.000128651	0.000128651	0.00655066	0.0906459
YALI0B16434g	oligosaccharyl transferase subunit	71.314	26.0177	41.1016	16.1205	25.3473	17.9434	-2.14529	-1.45469	-0.794992	0.652933	0.15456	0.000128651	0.000128651	0.000128651	0.00113525	0.498641
YALI0B16456g	YALI0B16456p	60.7731	88.9932	67.0597	130.421	131.667	107.247	1.10166	0.550262	0.142012	0.0137225	-0.282237	0.000128651	0.00933221	0.540874	0.957318	0.204516
YALI0B16478g	g protein-coupled receptor	26.6252	45.8289	32.2031	24.5718	20.1043	28.5933	-0.115793	0.783464	0.274407	-0.289495	0.218674	0.622729	0.000128651	0.202691	0.192553	0.341664
YALI0B16500g	autophagic serine protease alp2	51.6867	116.586	50.2499	4.20707	33.5702	3.88931	-3.61891	1.17353	-0.0406715	2.99629	-0.113301	0.000128651	0.000128651	0.875968	0.000128651	0.719872
YALI0B16522g	amino acid permease	423.219	2.25825	234.403	22.9294	11.6248	1.52712	-4.20613	-7.55006	-0.852415	-0.979992	-3.90832	0.000128651	0.000128651	0.000128651	0.000128651	0.000128651
YALI0B16544g	dna replication licensing factor mcm6	22.2916	12.8111	28.2982	14.3406	7.69382	18.3567	-0.636392	-0.799103	0.344209	-0.898335	0.356198	0.00196483	0.000128651	0.110868	0.000128651	0.107902
YALI0B16566g	ybr242w-like protein	209.674	553.908	205.466	905.629	1302.34	864.506	2.11077	1.4015	-0.0292516	0.524119	-0.0670448	0.000128651	0.000128651	0.910357	0.0192113	0.804349
YALI0B16588g	udp-n-acetylglucosamine-1-p transferase	25.032	10.2799	18.7914	7.86025	5.44897	10.3441	-1.67113	-1.28395	-0.413698	-0.528593	0.396158	0.000128651	0.000128651	0.0516014	0.0377969	0.0950486
YALI0B16610g	seh1p	131.442	211.192	133.091	330.887	373.019	292.463	1.33191	0.684125	0.0179806	0.172908	-0.178086	0.000128651	0.00155386	0.94696	0.470461	0.461185
YALI0B16632g	YALI0B16632p	30.437	4.55309	21.9151	3.28994	3.32004	2.36552	-3.20969	-2.74091	-0.473902	0.01314	-0.475905	0.000128651	0.000128651	0.0229202	0.96292	0.0565646
YALI0B16654g	ribosome biogenesis protein nsa1	18.4448	65.585	27.3404	114.49	86.7072	113.452	2.63393	1.83015	0.567816	-0.400998	-0.0131403	0.000128651	0.000128651	0.00727632	0.0600735	0.957428
YALI0B16676g	YALI0B16676p	6.46865	12.4841	10.6091	5.16523	11.7403	4.3162	-0.324632	0.948553	0.71376	1.18457	-0.259071	0.154508	0.000128651	0.00102892	0.000128651	0.289791
YALI0B16698g	ubiquitin carboxyl-terminal hydrolase 2	58.7783	131.1	65.3627	116.836	189.2	103.452	0.991132	1.15732	0.153184	0.695423	-0.175522	0.000128651	0.000128651	0.50612	0.000703986	0.44402
YALI0B16720g	yjr100c-like protein	42.4949	72.3018	42.609	63.6771	56.5483	59.348	0.583484	0.766742	0.00386726	-0.171289	-0.101575	0.0036468	0.000249257	0.986858	0.445519	0.664403
YALI0B16742g	rsm26p	214.233	649.258	204.998	1135.98	1073.4	1115.72	2.40669	1.59961	-0.0635681	-0.081757	-0.0259629	0.000128651	0.000128651	0.805206	0.757148	0.92579
YALI0B16764g	YALI0B16764p	19.1451	26.3723	29.8756	29.1657	25.6762	33.795	0.607296	0.46205	0.641994	-0.183839	0.212539	0.00691459	0.0451402	0.00413084	0.440691	0.356331
YALI0B16786g	vacuolar protein-sorting-associated protein 25	41.5778	73.266	39.3059	113.999	100.244	101.735	1.45513	0.81733	-0.0810658	-0.185499	-0.164197	0.000128651	0.000249257	0.746497	0.4225	0.476443
YALI0B16808g	protein phosphatase type 1 complex subunit hex2	35.2926	21.3059	31.3183	14.6768	12.774	15.869	-1.26583	-0.728114	-0.172357	-0.200329	0.112677	0.000128651	0.000249257	0.452155	0.370465	0.628118
YALI0B16822g	garp complex component	19.1159	7.84978	14.6255	7.64591	7.24441	8.19244	-1.32201	-1.28405	-0.38629	-0.0778198	0.0996046	0.000128651	0.000128651	0.070719	0.740956	0.672914
YALI0B16852g	membrane protein	0.248698	0.285889	1.02472	0.24224	0.28188	0.274742	-0.0379626	0.201058	2.04276	0.218647	0.181644	1	1	0.00145073	1	1
YALI0B16874g	elmo ced-12 family protein	72.1399	19.3828	38.5101	9.70887	8.27603	13.0802	-2.89342	-1.89602	-0.905562	-0.230365	0.430014	0.000128651	0.000128651	0.000128651	0.314012	0.0470081
YALI0B16896g	atp-dependent rna helicase	25.5539	43.9179	23.9699	59.2095	43.7699	66.7502	1.21229	0.781264	-0.0923204	-0.43589	0.172942	0.000128651	0.000366133	0.702146	0.0431841	0.456366
YALI0B16918g	chromosome transmission fidelity factor	13.2239	7.44864	14.184	9.14493	8.27769	11.2571	-0.532102	-0.828096	0.101117	-0.143743	0.299786	0.0110972	0.000128651	0.665855	0.534938	0.168641
YALI0B16940g	YALI0B16940p	132.697	228.279	150.775	383.403	324.591	344.816	1.53073	0.782668	0.184262	-0.240239	-0.153035	0.000128651	0.000128651	0.437561	0.27856	0.49995
YALI0B16962g	early meiotic induction protein 1	136.03	253.096	138.817	387.825	340.847	384.002	1.51148	0.895757	0.0292599	-0.186279	-0.0142915	0.000128651	0.000128651	0.905902	0.414287	0.955148
YALI0B16984g	ras-2 protein	237.135	142.241	220.396	232.428	162.297	187.483	-0.0289286	-0.737374	-0.105613	-0.518143	-0.310019	0.910378	0.000703986	0.653224	0.0140273	0.157395
YALI0B17006g	regulatory subunit of cdc7p-dbf4p kinase complex	31.3362	35.367	37.8024	50.7981	32.2318	55.0402	0.696944	0.174573	0.270648	-0.656293	0.11571	0.000366133	0.438648	0.219718	0.00155386	0.622143
YALI0B17028g	YALI0B17028p	0.0580038	0.0522582	0.143664	0.0962836	0.106585	0.103327	0.731143	-0.15049	1.30848	0.146648	0.101855	1	1	1	1	1
YALI0B17050g	glycosyl transferase family protein	7.04753	50.3871	17.7682	2.13081	14.3771	1.99316	-1.72572	2.83786	1.33411	2.7543	-0.0963442	0.000128651	0.000128651	0.000128651	0.000128651	0.827517
YALI0B17061g	YALI0B17061p	454.28	590.942	405.548	985.729	886.695	919.619	1.11761	0.379436	-0.163709	-0.152753	-0.100155	0.000128651	0.0919588	0.490621	0.530242	0.693321
YALI0B17072g	ubiquitin carboxyl-terminal hydrolase 14	46.6719	67.9811	45.0018	90.8526	102.089	74.6571	0.960974	0.542581	-0.0525701	0.168226	-0.283247	0.000128651	0.0110091	0.834721	0.486502	0.213197
YALI0B17138g	sugar transporter stl1	0.517344	0.150407	1.16229	0.183533	0.146962	0.137169	-1.49508	-1.78225	1.16778	-0.320596	-0.420082	0.00572468	0.00306134	0.00316063	1	1
YALI0B17160g	membrane protein	2.05428	3.76003	5.08161	0.922434	1.69813	0.663387	-1.15511	0.872114	1.30666	0.880428	-0.475594	0.00942157	0.0164729	0.000366133	0.0546481	0.385107
YALI0B17182g	YALI0B17182p	10.8731	10.6318	13.3985	15.6941	10.2419	16.4909	0.529454	-0.032385	0.301304	-0.615743	0.0714444	0.0145359	0.901565	0.198342	0.0033556	0.766842
YALI0B17204g	c-8 sterol isomerase	16.691	23.6142	12.8782	8.09613	5.74949	5.8896	-1.04376	0.500586	-0.374131	-0.493799	-0.459062	0.000128651	0.033616	0.157076	0.120527	0.153875
YALI0B17226g	die2p	30.7839	18.7862	27.7258	13.3327	8.82114	16.6856	-1.20721	-0.712507	-0.15095	-0.59593	0.323634	0.000128651	0.000480735	0.510856	0.00808754	0.149062
YALI0B17248g	yhr151c-like protein	10.7915	11.8922	13.4853	12.1029	9.08248	11.252	0.165458	0.140123	0.321494	-0.41419	-0.105164	0.464489	0.545963	0.134299	0.0510876	0.65797
YALI0B17270g	meiosis-specific apc c activator protein ama1	0.0622139	1.3656	0.445544	0.0825227	0.768531	0.0582166	0.407554	4.45615	2.84026	3.21924	-0.503359	1	0.000703986	0.00600253	0.000480735	1
YALI0B17292g	fre8p	6.86582	6.5154	8.69331	4.65445	4.82978	4.81986	-0.560821	-0.0755786	0.340473	0.0533457	0.0503811	0.0125664	0.771438	0.128463	0.850423	0.861431
YALI0B17303g	dash subunit partial	124.903	263.065	230.808	380.875	328.327	390.41	1.60851	1.07461	0.885886	-0.214184	0.0356719	0.000128651	0.000128651	0.000593244	0.358199	0.89071
YALI0B17314g	atp11p	129.132	298.973	112.058	540.945	434.982	542.179	2.06664	1.21117	-0.204594	-0.314525	0.00328721	0.000128651	0.000128651	0.376272	0.176675	0.989554
YALI0B17336g	chorismate mutase prephenate dehydratase	93.3897	143.823	79.5441	70.7635	52.1782	76.5003	-0.400256	0.622956	-0.231509	-0.439559	0.11246	0.0575791	0.00206628	0.294182	0.0379508	0.626718
YALI0B17358g	ring-box protein 1	519.015	781.037	528.607	1263.63	1388.25	1083.15	1.28372	0.589614	0.026418	0.1357	-0.222336	0.000128651	0.00591028	0.918595	0.575054	0.329633
YALI0B17380g	actin-related protein 2 3 complex subunit	100.135	57.6893	73.2432	30.3636	39.0083	29.343	-1.72153	-0.795573	-0.451181	0.361436	-0.0493282	0.000128651	0.000703986	0.0350998	0.091001	0.840244
YALI0B17402g	adenylosuccinate lyase	54.3226	58.0438	39.5761	26.0652	30.69	32.7209	-1.05943	0.0955919	-0.456922	0.235644	0.328088	0.000128651	0.699942	0.0319005	0.284551	0.133588
YALI0B17424g	med7p	120.375	206.359	146.779	329.363	348.455	294.976	1.45215	0.777625	0.286112	0.0812923	-0.159082	0.000128651	0.000366133	0.194266	0.747004	0.500057
YALI0B17446g	YALI0B17446p	64.8957	257.658	124.849	295.145	434.017	263.271	2.18523	1.98926	0.943985	0.556327	-0.164874	0.000128651	0.000128651	0.000128651	0.010484	0.486987
YALI0B17468g	YALI0B17468p	33.5134	37.9947	34.0493	38.0476	28.648	38.8949	0.183066	0.181061	0.0228844	-0.40937	0.0317779	0.411587	0.417105	0.928303	0.0513096	0.897705
YALI0B17490g	er-derived vesicles protein erv14	465.811	866.065	662.145	1357.27	1333.63	1368.83	1.5429	0.894732	0.507402	-0.0253598	0.0122338	0.000128651	0.000128651	0.0205371	0.922007	0.96198
YALI0B17512g	translocation protein sec62	251.35	150.227	172.905	142.686	89.6617	160.144	-0.816857	-0.742558	-0.539717	-0.670276	0.166533	0.000128651	0.000921726	0.0129986	0.00124095	0.491636
YALI0B17534g	mitochondrial n5-glutamine	23.7014	59.2136	26.1268	33.2744	90.9329	29.3074	0.489437	1.32095	0.140554	1.45039	-0.183147	0.021698	0.000128651	0.556789	0.000128651	0.411638
YALI0B17556g	camkk meta protein kinase	6.40679	4.46467	10.4966	3.57998	2.42917	3.79826	-0.839649	-0.521049	0.712251	-0.559488	0.0853866	0.00113525	0.028519	0.00102892	0.0449178	0.773876
YALI0B17622g	fimbrin	162.008	134.435	182.344	113.799	90.2241	127.856	-0.509574	-0.269157	0.170594	-0.334907	0.168032	0.0221065	0.243745	0.478274	0.145245	0.484694
YALI0B17644g	erg27p	105.956	114.262	97.467	237.087	225.659	229.307	1.16195	0.10888	-0.120481	-0.0712717	-0.0481366	0.000128651	0.64316	0.605787	0.778035	0.85329
YALI0B17666g	protein mitochondrial precursor	116.302	41.3809	49.8737	21.0939	23.457	27.7972	-2.46298	-1.49084	-1.22153	0.153194	0.398115	0.000128651	0.000128651	0.000128651	0.503482	0.0688957
YALI0B17688g	3-ketosphinganine reductase	192.723	252.819	187.537	253.075	208.948	255.527	0.393034	0.391573	-0.039357	-0.276419	0.0139096	0.070719	0.077364	0.87987	0.228605	0.958939
YALI0B17710g	secreted protein	1856.24	2916.86	1823.37	4998.11	4514.41	4464.08	1.429	0.652029	-0.0257802	-0.146845	-0.163019	0.000128651	0.00451	0.923057	0.546312	0.497192
YALI0B17732g	50s ribosomal protein l17	278.562	1011.98	278.588	1785.53	1664.32	1717.61	2.68028	1.8611	0.000133153	-0.101426	-0.0559569	0.000128651	0.000128651	0.999632	0.694813	0.833725
YALI0B17754g	ymr259c-like protein	19.5803	13.0477	16.483	13.8388	11.6696	16.1826	-0.500682	-0.585601	-0.248423	-0.245965	0.225721	0.0180627	0.00460464	0.268961	0.258391	0.314548
YALI0B17776g	mfs transporter	1.23711	2.38712	1.94008	15.1238	13.1106	11.4321	3.61177	0.948293	0.649135	-0.206078	-0.40373	0.000128651	0.00835856	0.0651638	0.389349	0.0954626
YALI0B17798g	cytoplasmic dynein 1 intermediate chain 2	26.8955	22.6527	30.5991	31.1199	22.9981	35.2303	0.210475	-0.24768	0.186126	-0.436326	0.178979	0.337152	0.255064	0.4035	0.0404606	0.418444
YALI0B17820g	dna replication complex gins protein sld5	25.9201	46.453	43.4028	94.4501	64.7699	106.757	1.86548	0.8417	0.743718	-0.54423	0.176708	0.000128651	0.000128651	0.000249257	0.00898193	0.432881
YALI0B17842g	wd repeat protein	7.23604	4.77937	7.00683	3.36205	4.3565	3.22877	-1.10586	-0.59838	-0.0464386	0.373829	-0.0583532	0.000128651	0.00563416	0.847522	0.109306	0.829338
YALI0B17864g	potassium ion transporter	15.287	9.66153	11.531	7.63968	6.13548	8.24847	-1.00072	-0.661985	-0.406791	-0.316337	0.110614	0.000128651	0.00196483	0.0548689	0.149708	0.644652
YALI0B17886g	mrna splicing protein yju2	16.2874	55.3666	26.6774	97.8074	110.323	99.4962	2.58619	1.76526	0.711864	0.173724	0.0246985	0.000128651	0.000128651	0.000703986	0.45411	0.923057
YALI0B17908g	YALI0B17908p	9.59927	27.8614	12.8562	12.8518	41.9153	11.7032	0.420973	1.53727	0.421473	1.70551	-0.135064	0.0626476	0.000128651	0.0649525	0.000128651	0.583716
YALI0B17930g	sulfate permease 1	144.111	61.3628	93.549	0.491469	1.32076	0.212811	-8.19587	-1.23175	-0.62339	1.42619	-1.20753	0.000128651	0.000128651	0.0036468	0.000128651	0.0075466
YALI0B17996g	endo- -beta-glucanase	14.6981	12.1097	25.7952	9.64901	11.3008	10.3247	-0.60718	-0.279466	0.811468	0.227968	0.0976494	0.00276585	0.199117	0.000128651	0.297908	0.673057
YALI0B18018g	myb dna binding protein	11.5622	14.0131	12.2737	14.5415	14.7779	14.3972	0.33076	0.277363	0.086162	0.0232654	-0.0143816	0.122255	0.198762	0.714577	0.923232	0.954483
YALI0B18040g	snf7 family protein	102.004	234.761	120.434	139.952	265.052	128.025	0.456309	1.20257	0.239622	0.921348	-0.128505	0.028519	0.000128651	0.273311	0.000128651	0.580451
YALI0B18062g	transcription initiation factor tfiid subunit 14	279.933	261.469	283.073	403.799	235.413	413.132	0.528553	-0.0984425	0.0160894	-0.778444	0.0329685	0.0165575	0.684791	0.953427	0.000128651	0.902055
YALI0B18084g	YALI0B18084p	1.16784	2.11263	1.89964	2.4401	3.31191	2.57962	1.0631	0.855201	0.701885	0.440724	0.0802218	0.0174808	0.0573656	0.134108	0.246729	0.861615
YALI0B18128g	rna exonuclease 4	19.7811	36.5777	29.598	43.4032	47.9333	42.9676	1.13368	0.886839	0.581374	0.143226	-0.0145527	0.000128651	0.000128651	0.00645861	0.540596	0.955008
YALI0B18150g	protein orm1	346.147	613.286	442.031	705.483	687.574	680.677	1.02723	0.825175	0.352762	-0.0370966	-0.0516414	0.000128651	0.000128651	0.122312	0.886748	0.842945
YALI0B18172g	YALI0B18172p	11.3356	14.8092	16.7433	8.95178	16.0205	9.39182	-0.34062	0.385627	0.562716	0.839669	0.0692311	0.110868	0.0664666	0.00609388	0.000128651	0.775561
YALI0B18194g	YALI0B18194p	17.0485	15.3111	12.9216	1.37898	5.08654	3.16385	-3.62797	-0.155069	-0.399864	1.88308	1.19808	0.000128651	0.49561	0.0917417	0.000128651	0.000249257
YALI0B18216g	YALI0B18216p	0.156492	0.132374	0.158756	0.142688	0.147251	0.108898	-0.133226	-0.241461	0.0207243	0.0454162	-0.389877	1	1	1	1	1
YALI0B18238g	cell cycle control protein cwf14	44.7734	93.5735	57.4851	146.16	153.083	140.741	1.70684	1.06346	0.360548	0.0667642	-0.0545041	0.000128651	0.000128651	0.113718	0.786633	0.824875
YALI0B18260g	duf300 domain protein	27.9522	25.5103	34.7901	17.6721	14.71	16.6249	-0.661485	-0.131881	0.315712	-0.264676	-0.0881337	0.00145073	0.5707	0.150471	0.225697	0.708989
YALI0B18282g	camp independent regulatory protein	25.4932	7.20938	25.4811	8.60171	7.2553	11.7883	-1.56742	-1.82216	-0.000685014	-0.245587	0.454666	0.000128651	0.000128651	0.997615	0.320316	0.0464068
YALI0B18298g	iron copper transporter	5175.91	9480.85	4500.95	5222.94	5609.32	4338.18	0.0130494	0.873202	-0.201584	0.102962	-0.267774	0.960248	0.000128651	0.385002	0.680575	0.230585
YALI0B18304g	trna-guanine transglycosylase family protein	28.6382	48.2292	34.8268	66.8119	45.8508	81.2126	1.22217	0.75197	0.28226	-0.543158	0.281598	0.000128651	0.000128651	0.195972	0.0110091	0.208573
YALI0B18326g	nop16p	53.6504	304.077	73.1998	547.271	489.724	579.95	3.3506	2.50277	0.448252	-0.160285	0.0836726	0.000128651	0.000128651	0.0334623	0.517464	0.747878
YALI0B18348g	mannose-6-phosphate isomerase	155.914	34.9275	110.218	26.4638	21.9295	28.6642	-2.55866	-2.15831	-0.500382	-0.271144	0.11523	0.000128651	0.000128651	0.0234025	0.221143	0.623736
YALI0B18370g	YALI0B18370p	0.0578768	0.0378796	0.0414845	0.415214	0.499807	0.2472	2.8428	-0.611566	-0.480413	0.267517	-0.748176	0.323248	1	1	0.719122	0.352375
YALI0B18392g	YALI0B18392p	260.395	287.711	240.701	638.635	598.433	593.803	1.29429	0.143919	-0.113457	-0.0938017	-0.105006	0.000128651	0.535802	0.628802	0.702364	0.679293
YALI0B18414g	YALI0B18414p	27.921	37.6135	35.3921	59.0038	40.1049	64.0412	1.07946	0.429898	0.342078	-0.557029	0.118192	0.000128651	0.0439418	0.113255	0.00700321	0.616637
YALI0B18436g	trna-specific adenosine deaminase	8.31747	21.3548	13.6958	34.6716	31.1568	33.7713	2.05954	1.36034	0.719515	-0.154208	-0.0379589	0.000128651	0.000128651	0.00165734	0.488182	0.876521
YALI0B18458g	ygl242c-like protein	289.486	512.179	256.059	462.924	732.081	424.779	0.677281	0.823152	-0.177019	0.661228	-0.124064	0.00113525	0.000128651	0.447734	0.00256773	0.61416
YALI0B18480g	importin subunit beta-5	21.3291	9.63347	18.3797	7.15865	6.34554	9.96573	-1.57506	-1.14669	-0.214705	-0.173945	0.477289	0.000128651	0.000128651	0.336161	0.447283	0.0245363
YALI0B18502g	YALI0B18502p	52.3211	239.593	127.497	59.3012	300.265	54.7309	0.180668	2.19512	1.285	2.34011	-0.115706	0.441749	0.000128651	0.000128651	0.000128651	0.620724
YALI0B18524g	cue3 protein	21.6684	25.6751	18.1916	36.9983	30.9585	34.0165	0.771865	0.244779	-0.252318	-0.257121	-0.121225	0.000128651	0.267502	0.256237	0.242165	0.607843
YALI0B18546g	duf431 domain-containing protein	139.442	643.955	188.852	780.954	1251.72	742.923	2.48557	2.20729	0.437592	0.6806	-0.0720245	0.000128651	0.000128651	0.0368563	0.0018631	0.783411
YALI0B18568g	YALI0B18568p	10.4028	4.49208	9.34091	1.07154	6.10199	0.836762	-3.27921	-1.21151	-0.155334	2.5096	-0.356795	0.000128651	0.000128651	0.522963	0.000128651	0.359657
YALI0B18590g	nucleotide binding	35.0219	132.038	48.7767	134.116	203.666	133.311	1.93715	1.91462	0.477934	0.602729	-0.00868684	0.000128651	0.000128651	0.0197117	0.00517012	0.971819
YALI0B18612g	mss1p	25.479	112.014	37.7512	100.903	130.002	110.925	1.98559	2.1363	0.567212	0.365567	0.136619	0.000128651	0.000128651	0.00600253	0.101399	0.568611
YALI0B18634g	golgi matrix protein	68.6793	79.7268	56.4243	119.656	131.12	100.543	0.800941	0.21519	-0.283559	0.132	-0.251079	0.000128651	0.341383	0.198707	0.585625	0.276543
YALI0B18656g	integral membrane protein	55.5597	48.1019	62.802	69.17	48.9446	62.9786	0.316109	-0.207943	0.176773	-0.498996	-0.135285	0.149249	0.369375	0.447678	0.0197925	0.565072
YALI0B18678g	YALI0B18678p	23.4502	37.051	35.1325	70	63.0676	63.9877	1.57775	0.659914	0.583206	-0.150455	-0.12956	0.000128651	0.00196483	0.00736588	0.509694	0.570949
YALI0B18700g	casein kinase ii subunit alpha	103.839	190.025	103.294	246.759	188.52	258.759	1.24876	0.871845	-0.00758971	-0.388386	0.0685034	0.000128651	0.000128651	0.976576	0.0780021	0.787777
YALI0B18722g	dna replication licensing factor mcm7	30.9659	19.2971	41.4893	29.6647	14.8564	33.8294	-0.061936	-0.6823	0.422059	-0.997665	0.189534	0.798117	0.000480735	0.0448452	0.000128651	0.399469
YALI0B18744g	YALI0B18744p	133.865	103.406	111.624	718.618	587.918	528.89	2.42444	-0.372465	-0.262141	-0.28961	-0.442258	0.000128651	0.0847785	0.244534	0.210964	0.0497645
YALI0B18759g	adenylate cyclase	6.84051	2.61751	8.49051	2.04373	1.28972	2.37901	-1.7429	-1.38591	0.311747	-0.664146	0.219161	0.000128651	0.000128651	0.139874	0.00451	0.351233
YALI0B18788g	ras-related protein rab-4b	24.7414	24.4386	28.0301	32.7806	29.1448	29.1788	0.405915	-0.0177671	0.180051	-0.169604	-0.16792	0.0565646	0.945671	0.429633	0.44639	0.453142
YALI0B18810g	eukaryotic translation initiation factor 3 subunit clu1	10.8351	8.94437	11.0471	11.3619	11.8536	13.831	0.0684962	-0.276663	0.0279497	0.0611152	0.283695	0.775354	0.206898	0.914016	0.799952	0.197675
YALI0B18854g	ymr210w-like protein	7.22335	7.9303	7.05353	7.17465	6.91507	9.44728	-0.00975979	0.134708	-0.034322	-0.0531636	0.396992	0.974363	0.613594	0.904017	0.853024	0.0989636
YALI0B18876g	fmp30p	46.5988	114.563	57.4112	176.921	131.899	209.257	1.92474	1.29777	0.301039	-0.423673	0.242174	0.000128651	0.000128651	0.162477	0.0512359	0.287626
YALI0B18898g	3-methyl-2-oxobutanoate hydroxymethyltransferase	110.098	218.206	72.194	367.383	423.327	308.988	1.7385	0.986909	-0.60883	0.204488	-0.249735	0.000128651	0.000128651	0.00393818	0.38701	0.284551
YALI0B18920g	dna polymerase delta subunit 4	172.552	339.484	234.904	303.281	561.777	219.321	0.813623	0.976312	0.445039	0.889343	-0.467608	0.000128651	0.000128651	0.0358579	0.000128651	0.0264592
YALI0B18942g	tigger transposable element-derived protein	0.279472	0.091384	0.267322	0.269644	0.213714	0.149583	-0.0516492	-1.61269	-0.0641265	-0.335377	-0.850105	1	1	1	1	1
YALI0B18964g	YALI0B18964p	11.0131	4.43152	9.75073	3.61693	3.17485	3.73534	-1.60638	-1.31335	-0.175639	-0.188074	0.0464763	0.000128651	0.000128651	0.438337	0.466784	0.868912
YALI0B18986g	membrane transporter	10.7414	0.995026	3.13766	0.242218	0.121914	0.442491	-5.47073	-3.4323	-1.77542	-0.990448	0.869341	0.000128651	0.000128651	0.000128651	1	0.0948375
YALI0B19008g	membrane transporter	0.965585	0.0981654	0.168379	0.0248492	0.0555547	0.0176829	-5.28013	-3.29812	-2.51969	1.16071	-0.490844	0.205673	0.000128651	0.000128651	1	1
YALI0B19030g	YALI0B19030p	1.0202	20.275	2.64576	0.25573	6.5975	0.285208	-1.99616	4.31277	1.37483	4.68923	0.157392	0.00296267	0.000128651	0.00176047	0.000128651	1
YALI0B19052g	rho gtpase activation protein	5.47485	2.31512	5.50407	2.15944	1.74469	2.30494	-1.34216	-1.24173	0.00767821	-0.307686	0.0940734	0.000128651	0.000128651	0.979038	0.339881	0.783571
YALI0B19074g	secretion pathway protein sls2 rcy1	23.2724	28.3559	23.6752	29.6576	29.1102	27.9547	0.349785	0.285029	0.0247596	-0.0268785	-0.0853109	0.103209	0.187425	0.921193	0.916509	0.724813
YALI0B19096g	YALI0B19096p	25.3114	47.2806	29.1696	4.09681	16.2933	4.8314	-2.62722	0.901459	0.204678	1.99171	0.23794	0.000128651	0.000128651	0.372737	0.000128651	0.491279
YALI0B19118g	ribonuclease h2 subunit c	39.8583	133.474	54.9113	187.728	203.416	177.771	2.23569	1.74361	0.462225	0.115789	-0.0786211	0.000128651	0.000128651	0.0305706	0.635612	0.746967
YALI0B19162g	cysteine desulfurase selenocysteine lyase	37.6115	125.518	47.9982	9.40056	156.421	8.4474	-2.00035	1.73865	0.351809	4.05654	-0.154239	0.000128651	0.000128651	0.101807	0.000128651	0.541814
YALI0B19184g	nadph oxidase regulator	15.6893	2.90921	15.0637	1.41107	0.911903	2.06346	-3.47492	-2.43108	-0.0587033	-0.629839	0.548276	0.000128651	0.000128651	0.814982	0.0698473	0.079837
YALI0B19206g	g2 mitotic-specific cyclin	87.0344	45.9929	80.2143	52.0073	38.5859	51.8919	-0.742872	-0.920173	-0.117726	-0.430638	-0.00320532	0.000128651	0.000128651	0.615204	0.0397062	0.9896
YALI0B19228g	kelch repeat protein	62.9362	31.2524	52.8698	3.96437	60.5493	1.91453	-3.98873	-1.00992	-0.251447	3.93295	-1.0501	0.000128651	0.000128651	0.253071	0.000128651	0.00226843
YALI0B19250g	siderophore iron transporter mirc	41.7728	74.8553	48.1311	19.5642	25.2666	35.4372	-1.09435	0.841543	0.204407	0.369012	0.857048	0.000128651	0.000249257	0.36921	0.0969063	0.000128651
YALI0B19316g	serine protease	0.225643	0.904559	0.575415	1.07886	5.19448	0.81512	2.25739	2.00317	1.35056	2.26747	-0.404426	0.000480735	0.000703986	0.0135108	0.000128651	0.337978
YALI0B19338g	arginine permease	260.3	126.058	119.334	4.00657	8.555	4.42796	-6.02166	-1.04609	-1.12517	1.0944	0.144275	0.000128651	0.000128651	0.000128651	0.000128651	0.620225
YALI0B19360g	serine threonine dehydratase	34.6291	31.6727	27.6684	7.69315	41.3502	5.62725	-2.17034	-0.128742	-0.323741	2.42625	-0.451143	0.000128651	0.581147	0.133063	0.000128651	0.108709
YALI0B19382g	fatty acid synthase alpha subunit	17.7423	14.2092	14.1576	14.807	19.125	21.1446	-0.260909	-0.320363	-0.325616	0.369179	0.514007	0.252353	0.173098	0.141706	0.0864003	0.0159727
YALI0B19448g	YALI0B19448p	6.41888	19.1989	10.1146	16.6572	26.586	18.2634	1.37576	1.58063	0.656051	0.674517	0.132804	0.000128651	0.000128651	0.00933221	0.00165734	0.576741
YALI0B19470g	sugar transporter family protein	2.02264	0.463807	0.194781	3.29212	52.9084	0.52888	0.702777	-2.12465	-3.37632	4.00641	-2.63801	0.0234853	0.000128651	0.000128651	0.000128651	0.000128651
YALI0B19492g	amino-acid permease inda1	558.378	10.4943	24.7186	0.393487	1.82164	0.30816	-10.4707	-5.73357	-4.49757	2.21085	-0.352636	0.000128651	0.000128651	0.000128651	0.000128651	0.508158
YALI0B19558g	trm8p	68.8901	254.094	99.4374	531.661	345.436	571.527	2.94814	1.88299	0.529491	-0.62209	0.104315	0.000128651	0.000128651	0.0119608	0.00403441	0.67356
YALI0B19580g	dipeptidyl peptidase iii	59.384	23.6638	34.6732	179.375	170.008	145.559	1.59484	-1.32739	-0.776251	-0.0773803	-0.301377	0.000128651	0.000128651	0.000249257	0.762084	0.186509
YALI0B19602g	cell pattern formation-associated protein stua	2.18179	0.164083	0.983465	0	0.0129304	0.0114626	#NAME?	-3.73301	-1.14956	inf	inf	0.000128651	0.000128651	0.00296267	1	1
YALI0B19624g	peroxisomal membrane protein	94.5257	64.3006	67.7304	55.3277	39.9778	50.4245	-0.772705	-0.555873	-0.480901	-0.468801	-0.133875	0.000128651	0.00933221	0.0266188	0.0241309	0.571854
YALI0B19646g	mba1p	82.0242	47.2359	51.8942	54.3927	43.7926	70.1355	-0.592637	-0.796168	-0.660476	-0.312725	0.366732	0.00296267	0.000128651	0.0018631	0.153037	0.0927835
YALI0B19668g	membrane biogenesis protein	1107.98	749.954	1013.44	965.279	540.872	1142.68	-0.19891	-0.563054	-0.128662	-0.835659	0.243403	0.416031	0.0135108	0.606898	0.000128651	0.311705
YALI0B19712g	calcium binding modulator protein	49.6539	9.58367	38.0171	7.66869	12.99	5.7391	-2.69486	-2.37326	-0.385258	0.760354	-0.418153	0.000128651	0.000128651	0.0734462	0.00102892	0.116394
YALI0B19734g	heat repeat protein	25.3244	21.7585	26.947	26.3078	31.0366	23.2306	0.0549607	-0.218951	0.0895963	0.238479	-0.179462	0.818876	0.323698	0.710089	0.274126	0.425983
YALI0B19756g	YALI0B19756p	271.254	14.532	178.906	14.3698	12.3184	9.18199	-4.23854	-4.22234	-0.600443	-0.222223	-0.646157	0.000128651	0.000128651	0.00933221	0.369646	0.00682208
YALI0B19778g	YALI0B19778p	343.192	191.046	337.332	7.05112	6.34397	5.28552	-5.60502	-0.845094	-0.0248469	-0.152467	-0.415808	0.000128651	0.000128651	0.922923	0.755241	0.386811
YALI0B19800g	general amino acid permease	807.404	178.753	255.783	0.601788	3.58775	0.253593	-10.3898	-2.17532	-1.65837	2.57575	-1.24674	0.000128651	0.000128651	0.000128651	0.000128651	0.0203724
YALI0B19844g	YALI0B19844p	0.796916	4.19687	2.63657	0.548055	1.01929	0.345914	-0.540107	2.39681	1.72616	0.895167	-0.663908	0.265075	0.000128651	0.000128651	0.0544204	0.256293
YALI0B19866g	YALI0B19866p	21.1603	30.3745	43.5164	2.47889	6.04575	1.25177	-3.09359	0.5215	1.0402	1.28622	-0.985726	0.000128651	0.0134266	0.000128651	0.000249257	0.0135961
YALI0B19888g	YALI0B19888p	13.4577	24.0343	18.6365	10.7481	13.9072	11.3309	-0.324353	0.836657	0.469696	0.371753	0.0761797	0.159897	0.000128651	0.0316631	0.0994207	0.770896
YALI0B19910g	possible filamentous growth protein	8.66042	16.9597	14.6272	21.6073	22.3098	23.7416	1.31901	0.969603	0.75614	0.0461624	0.135901	0.000128651	0.000128651	0.000249257	0.850314	0.554995
YALI0B19976g	formate dehydrogenase	1.15578	1.00377	1.02244	1.9011	1.91669	0.930666	0.717969	-0.203441	-0.176849	0.0117843	-1.0305	0.0675995	0.660042	0.704165	0.980017	0.00968844
YALI0B19998g	glutamate synthase	47.5962	14.8748	2.78165	0.148176	0.263783	0.108319	-8.32739	-1.67798	-4.09683	0.832041	-0.45203	0.000128651	0.000128651	0.000128651	1	1
YALI0B20020g	aro3p	493.331	774.745	339.843	172.209	128.466	190.187	-1.51839	0.651165	-0.537685	-0.422777	0.143257	0.000128651	0.00403441	0.0159727	0.0528543	0.547867
YALI0B20042g	YALI0B20042p	0.127588	0.0507523	0.0378262	0	0	0	#NAME?	-1.32995	-1.75403	0	0	1	1	1	1	1
YALI0B20064g	lysine-specific permease	47.1558	81.6103	56.107	2.80279	11.3011	1.71919	-4.0725	0.791314	0.250745	2.01153	-0.70513	0.000128651	0.000128651	0.263303	0.000128651	0.0272559
YALI0B20086g	related to superoxide dismutase	161.807	636.998	167.773	932.362	881.107	930.801	2.52662	1.97702	0.0522339	-0.0815734	-0.00241855	0.000128651	0.000128651	0.836912	0.759254	0.993354
YALI0B20108g	pal1 cell morphology protein	42.985	30.7882	46.34	31.0101	32.8388	32.4884	-0.471095	-0.481456	0.108424	0.0826622	0.0671851	0.0232434	0.0210353	0.638116	0.725176	0.781403
YALI0B20174g	aspartic-type endopeptidase	0.153485	0.46162	0.421818	1.02774	1.07865	0.859648	2.7433	1.58861	1.45852	0.0697575	-0.257653	0.000593244	0.0133441	0.025091	0.887652	0.600627
YALI0B20196g	fatty acid elongase	700.009	345.15	456.64	359.692	186.981	523.989	-0.960609	-1.02015	-0.616314	-0.943875	0.542773	0.000128651	0.000128651	0.00572468	0.000128651	0.0254962
YALI0B20218g	rho guanyl nucleotide exchange factor	7.43195	5.01748	9.14252	4.25924	3.89711	4.49538	-0.803145	-0.566778	0.29885	-0.128191	0.077846	0.000128651	0.0067314	0.166757	0.590655	0.753264
YALI0B20240g	arc18p	565.782	673.042	439.382	824.778	811.18	703.228	0.543761	0.250452	-0.364771	-0.0239832	-0.230014	0.0145359	0.287357	0.101064	0.927349	0.322746
YALI0B20262g	dna-binding protein snt1	2.99501	1.05635	2.94312	1.06739	0.762016	1.40064	-1.48848	-1.50347	-0.0252152	-0.486192	0.391998	0.000128651	0.000128651	0.923674	0.0868144	0.145502
YALI0B20284g	YALI0B20284p	2.28432	2.10099	5.62369	1.7393	1.91213	1.35454	-0.393257	-0.120697	1.29975	0.136668	-0.360703	0.29774	0.773461	0.000249257	0.731734	0.358199
YALI0B20306g	yjl160c-like protein	319.667	78.3714	206.948	5.01341	4.05988	4.86772	-5.99463	-2.02817	-0.6273	-0.304353	-0.0425445	0.000128651	0.000128651	0.00345381	0.368875	0.906196
YALI0B20328g	hpa3p	110.28	141.467	123.901	22.7378	36.2187	14.126	-2.27801	0.359287	0.168011	0.671646	-0.686742	0.000128651	0.105598	0.477949	0.00772674	0.0135961
YALI0B20350g	extracellular triacylglycerol	0.617323	1.53074	1.19512	0.69624	2.30464	0.666497	0.173561	1.31013	0.953061	1.72688	-0.0629871	0.75816	0.00479234	0.0353248	0.000813847	0.915237
YALI0B20372g	nadh-ubiquinone oxidoreductase 51 kda subunit	600.171	340.165	390.077	349.031	263.078	381.085	-0.78202	-0.819139	-0.621614	-0.407863	0.126759	0.000366133	0.000128651	0.00600253	0.0637979	0.614974
YALI0B20394g	yer078c-like protein	38.006	49.8647	31.4499	60.1453	37.5418	69.5583	0.662225	0.39179	-0.273173	-0.679955	0.209769	0.00102892	0.0618628	0.203625	0.00113525	0.342896
YALI0B20416g	cell wall biogenesis protein glutathione transferase	99.3589	20.6977	89.453	62.4554	35.3461	43.0747	-0.669823	-2.26318	-0.151519	-0.821277	-0.535986	0.000921726	0.000128651	0.506434	0.000128651	0.00808754
YALI0B20438g	phosphoserine phosphatase	117.889	320.225	125.763	590.446	539.491	587.844	2.32438	1.44166	0.0932774	-0.130204	-0.00637003	0.000128651	0.000128651	0.704648	0.613119	0.980992
YALI0B20460g	ccch zinc finger and rrm domain protein	70.8308	52.9391	63.4351	69.8646	51.8841	76.4388	-0.0198156	-0.420044	-0.159096	-0.429268	0.129744	0.934992	0.050716	0.484141	0.0384032	0.566649
YALI0B20482g	phb2p	402.276	619.753	386.221	889.277	543.04	955.344	1.14445	0.623506	-0.0587619	-0.711575	0.103386	0.000128651	0.00526181	0.826589	0.00113525	0.68376
YALI0B20504g	40s ribosomal protein s19	8142.19	17459.4	5464.42	39668.6	34840.4	40102.8	2.28451	1.10051	-0.575347	-0.187237	0.0157034	0.000128651	0.000128651	0.0152945	0.30756	0.932974
YALI0B20526g	aspartic-type endopeptidase	7.96481	8.14277	10.5513	0.790073	0.492704	0.728346	-3.33358	0.0318803	0.405705	-0.681265	-0.117362	0.000128651	0.915133	0.0933193	0.170025	0.823336
YALI0B20570g	glucan synthesis regulatory protein	36.4263	15.1924	27.7524	18.4909	16.7255	19.6178	-0.978166	-1.26163	-0.392366	-0.144766	0.085347	0.000128651	0.000128651	0.0699229	0.530313	0.724459
YALI0B20592g	nuclear envelope protein	15.2788	14.6132	11.9718	28.4218	17.3071	29.5228	0.89546	-0.0642603	-0.351893	-0.715628	0.0548365	0.000128651	0.80098	0.112519	0.000480735	0.822898
YALI0B20614g	YALI0B20614p	0.980798	1.84757	1.66528	2.46139	2.21676	2.14537	1.32744	0.913604	0.763739	-0.151021	-0.198247	0.000480735	0.0238092	0.0645992	0.69875	0.608397
YALI0B20636g	transcriptional family amidohydrolase family protein	113.066	19.7037	29.1529	25.2846	32.1705	10.6182	-2.16083	-2.52062	-1.95545	0.347477	-1.25172	0.000128651	0.000128651	0.000128651	0.115258	0.000128651
YALI0B20658g	protein pelota homolog	74.3454	178.981	74.6563	253.395	243.316	239.695	1.76907	1.26749	0.0060197	-0.0585617	-0.0801907	0.000128651	0.000128651	0.980588	0.822898	0.752201
YALI0B20680g	ap-3 adaptor complex subunit beta	28.1137	15.0138	19.0619	12.6444	9.95188	11.8233	-1.15277	-0.904985	-0.560581	-0.345463	-0.0968674	0.000128651	0.000128651	0.00772674	0.103408	0.685801
YALI0B20702g	potential p450 drug resistance protein	0.101282	0.0803816	0.0808134	0.330915	0.381344	0.26229	1.70808	-0.333442	-0.325713	0.204633	-0.335298	1	1	1	0.713093	1
YALI0B20724g	u2 snrnp component hsh155	12.1788	9.68006	10.5252	7.98408	7.55342	9.53188	-0.609179	-0.331289	-0.210531	-0.0799956	0.255635	0.00296267	0.123193	0.348943	0.734633	0.242587
YALI0B20746g	gpi transamidase component gpi16	102.897	83.2769	121.997	58.181	44.4788	62.5852	-0.822578	-0.305209	0.245646	-0.38743	0.105274	0.000249257	0.169654	0.286603	0.0725895	0.657478
YALI0B20768g	metallo-dependent phosphatase	2.42579	29.8658	13.6793	0.675129	22.69	0.622236	-1.84522	3.62197	2.49547	5.07075	-0.117703	0.000128651	0.000128651	0.000128651	0.000128651	0.819784
YALI0B20790g	YALI0B20790p	27.7388	262.219	52.6281	4.72588	115.764	4.50064	-2.55325	3.2408	0.923927	4.61446	-0.0704525	0.000128651	0.000128651	0.000128651	0.000128651	0.838521
YALI0B20812g	carboxypeptidase y precursor	4.39371	13.7821	6.51284	10.8117	21.4505	9.4204	1.29908	1.64928	0.567848	0.988416	-0.198731	0.000128651	0.000128651	0.0331531	0.000128651	0.455931
YALI0B20834g	aaa family atpase	6.23207	4.36965	6.28889	5.78966	4.98559	5.55333	-0.106232	-0.512191	0.013094	-0.215714	-0.0601254	0.655045	0.0184748	0.959527	0.347103	0.806885
YALI0B20856g	tim50p	204.25	220.465	127.388	261.273	187.839	282.672	0.355221	0.110216	-0.681112	-0.476059	0.11357	0.116067	0.658575	0.00145073	0.0309584	0.64666
YALI0B20878g	rhomboid protein 2	74.7679	28.9419	45.7237	25.6593	18.9742	32.3758	-1.54294	-1.36926	-0.709477	-0.435444	0.335434	0.000128651	0.000128651	0.000593244	0.0446129	0.124371
YALI0B20900g	yar1p	129.541	669.175	216.673	1098.03	1123.57	1178.31	3.08343	2.36897	0.742107	0.0331748	0.101808	0.000128651	0.000128651	0.000249257	0.904101	0.696387
YALI0B20911g	ubiquitin-conjugating enzyme e2g 2	231.307	294.092	230.663	397.829	416.765	355.044	0.782337	0.346458	-0.00402494	0.0670878	-0.164151	0.000128651	0.117506	0.988151	0.784825	0.481945
YALI0B20922g	atp-dependent rna helicase eif4a	1319.7	1632.11	1103.34	1728.6	1049.27	2113.48	0.389393	0.306527	-0.258337	-0.720223	0.290014	0.110117	0.211621	0.301549	0.00325849	0.246601
YALI0B20944g	c6 finger domain	14.3419	10.9658	20.8955	11.1551	6.81543	10.8022	-0.362523	-0.387219	0.54296	-0.710832	-0.0463815	0.0885459	0.0629386	0.00736588	0.00124095	0.853167
YALI0B20966g	stress response rci peptide	160.317	251.042	275.571	99.5238	122.52	80.5863	-0.687816	0.646999	0.781495	0.299902	-0.304507	0.000703986	0.00196483	0.000128651	0.182276	0.172496
YALI0B20988g	potential spliceosomal snrnp complex component brr1	9.9809	50.3996	17.4572	75.4539	103.924	68.0053	2.91835	2.33617	0.80658	0.461858	-0.149948	0.000128651	0.000128651	0.00113525	0.0327623	0.515555
YALI0B21010g	allantoate permease	0.560137	2.67087	1.09807	5.14725	5.69341	4.48606	3.19995	2.25346	0.971123	0.14549	-0.198353	0.000128651	0.000128651	0.0143674	0.588612	0.456066
YALI0B21032g	pre-mrna splicing factor	24.494	33.9842	25.2646	37.5044	32.8981	44.8852	0.614634	0.472439	0.0446922	-0.189053	0.259179	0.00165734	0.0249358	0.852553	0.392507	0.236672
YALI0B21054g	constituent of 66s pre-ribosomal involved in 60s ribosomal subunit biogenesis	13.4483	6.04207	14.3478	2.63983	2.95813	2.82815	-2.3489	-1.1543	0.0934126	0.164242	0.0994149	0.000128651	0.000128651	0.6911	0.592464	0.756838
YALI0B21076g	60s ribosomal protein l28	8899.46	15141.9	6551.42	33037	26495.3	33722.5	1.89229	0.766752	-0.441909	-0.318345	0.029629	0.000128651	0.000703986	0.0629386	0.11882	0.897277
YALI0B21098g	possible fe 2-oxoglutarate-dependent dioxygenase	20.9429	75.6326	31.5142	83.6844	107.45	91.5936	1.9985	1.85255	0.589545	0.360632	0.130288	0.000128651	0.000128651	0.00488752	0.104705	0.589144
YALI0B21120g	bar domain protein	456.428	400.611	348.528	284.643	204.173	310.777	-0.681232	-0.188185	-0.389112	-0.479362	0.126726	0.00124095	0.429991	0.079977	0.0305706	0.608481
YALI0B21142g	mfs multidrug	1.09302	456.45	3.59649	0.333651	10.8465	0.435093	-1.7119	8.706	1.71827	5.02274	0.382983	0.000480735	0.000128651	0.000128651	0.000128651	0.474273
YALI0B21164g	arginine rich protein	40.2415	110.378	91.0537	77.4138	86.9127	89.8864	0.943907	1.4557	1.17803	0.166977	0.215513	0.000128651	0.000128651	0.000128651	0.460764	0.326543
YALI0B21186g	aminopeptidase y	56.1982	697.649	78.0323	65.5972	349.905	64.6644	0.223109	3.63391	0.473547	2.41526	-0.0206611	0.322024	0.000128651	0.025418	0.000128651	0.934921
YALI0B21208g	YALI0B21208p	76.8059	196.184	80.7561	336.255	341.314	330.751	2.13027	1.35292	0.0723558	0.0215417	-0.0238102	0.000128651	0.000128651	0.772016	0.934666	0.927442
YALI0B21230g	ybr241c-like protein	60.4349	98.6976	76.347	29.9343	89.4164	21.726	-1.01358	0.707633	0.337189	1.57874	-0.462376	0.000128651	0.00134609	0.128849	0.000128651	0.0278112
YALI0B21252g	60s acidic ribosomal protein p1	10264.6	20249	6645.85	46001.8	43184.9	45748	2.16401	0.98017	-0.627156	-0.0911656	-0.00798117	0.000128651	0.000128651	0.00736588	0.724125	0.976613
YALI0B21274g	YALI0B21274p	18.5299	49.3934	36.8152	8.77923	34.9399	6.97419	-1.07769	1.41447	0.99045	1.99271	-0.332068	0.000128651	0.000128651	0.000128651	0.000128651	0.319418
YALI0B21296g	YALI0B21296p	36.8849	118.575	51.3039	67.9791	182.136	61.3658	0.882061	1.68469	0.47604	1.42185	-0.147656	0.000128651	0.000128651	0.025896	0.000128651	0.52157
YALI0B21318g	arrestin domain-containing protein	1.58559	1.26117	6.92325	0.765287	0.596979	1.00914	-1.05095	-0.330259	2.12643	-0.358319	0.399056	0.00682208	0.372964	0.000128651	0.443317	0.338528
YALI0B21340g	ap-1 complex subunit gamma-1	16.7228	4.73802	10.5949	3.95325	3.60581	5.22557	-2.0807	-1.81946	-0.65844	-0.132716	0.402551	0.000128651	0.000128651	0.00286433	0.618769	0.0911866
YALI0B21362g	membrane protein	317.275	417.863	249.351	490.168	331.674	521.059	0.627544	0.397297	-0.347553	-0.563512	0.0881716	0.00345381	0.0618628	0.108513	0.00951118	0.722913
YALI0B21384g	noc1p	55.6994	57.3781	60.3265	70.1	54.0307	56.2801	0.331754	0.0428396	0.115132	-0.375636	-0.31679	0.140399	0.861872	0.633356	0.0900092	0.154061
YALI0B21406g	cell division control protein	8.44663	5.11493	9.60193	1.81806	1.90587	1.27629	-2.21597	-0.723661	0.184948	0.0680457	-0.510443	0.000128651	0.00507575	0.480969	0.86752	0.180836
YALI0B21428g	glucosamine-fructose-6-phosphate aminotransferase	102.691	34.3904	77.3652	31	31.2469	36.1881	-1.72796	-1.57823	-0.408547	0.0114443	0.223245	0.000128651	0.000128651	0.0753711	0.964684	0.320902
YALI0B21450g	YALI0B21450p	3.89736	11.6255	21.0116	0.138779	0.59445	0.425901	-4.81163	1.57673	2.43062	2.09876	1.61773	0.250124	0.000128651	0.000128651	0.257789	0.285028
YALI0B21472g	taurine catabolism dioxygenase	80.402	430.179	12.8092	1.65547	2.29473	0.38367	-5.60192	2.41964	-2.65005	0.471084	-2.1093	0.000128651	0.000128651	0.000128651	0.210291	0.000128651
YALI0B21494g	ribonuclease h	1.99431	84.3431	2.27599	5.07662	37.1132	3.55402	1.34798	5.40231	0.190606	2.86999	-0.514416	0.000128651	0.000128651	0.59369	0.000128651	0.111537
YALI0B21516g	trna-dihydrouridine synthase 1	20.2181	182.673	31.6111	259.34	312.888	269.573	3.68112	3.17554	0.64478	0.270802	0.0558323	0.000128651	0.000128651	0.0023686	0.248027	0.825086
YALI0B21527g	atp20p	3338.81	6201.34	3403.15	10520.3	9468.04	10563.8	1.65577	0.893245	0.0275348	-0.152042	0.0059475	0.000128651	0.000128651	0.923592	0.554765	0.98249
YALI0B21538g	atp-dependent rna helicase rok1	15.0808	53.5374	22.4677	72.0994	40.8874	93.699	2.25728	1.82784	0.575138	-0.818332	0.378046	0.000128651	0.000128651	0.00498243	0.000128651	0.0867427
YALI0B21560g	fk506 suppressor	30.978	7.48558	35.9982	13.4042	6.85442	13.7939	-1.20856	-2.04906	0.216679	-0.967581	0.0413473	0.000128651	0.000128651	0.330409	0.000249257	0.886474
YALI0B21582g	c2h2 transcription factor	79.1086	17.2475	78.0328	1.29906	3.40935	0.965582	-5.92829	-2.19745	-0.0197552	1.39203	-0.428003	0.000128651	0.000128651	0.938448	0.00102892	0.353232
YALI0B21604g	mitochondrial rna splicing protein	162.176	461.834	156.01	655.607	553.124	662.013	2.01528	1.50982	-0.0559144	-0.24523	0.0140272	0.000128651	0.000128651	0.828281	0.295376	0.959147
YALI0B21626g	YALI0B21626p	39.8273	15.0798	31.5425	6.91543	7.77087	6.78694	-2.52587	-1.40114	-0.336459	0.168258	-0.0270582	0.000128651	0.000128651	0.127351	0.451228	0.912213
YALI0B21662g	rna binding effector protein	18.0208	9.3027	12.7635	8.03741	9.7063	9.70153	-1.16486	-0.95394	-0.497631	0.27219	0.271482	0.000128651	0.000128651	0.0195477	0.208693	0.213131
YALI0B21670g	potential d-isomer specific 2-hydroxyacid dehydrogenase	82.4421	50.2477	104.678	34.9361	35.486	25.5872	-1.23866	-0.714323	0.344507	0.0225321	-0.449294	0.000128651	0.00102892	0.108777	0.928303	0.0336953
YALI0B21692g	short-chain dehydrogenase reductase	92.231	112.741	130.384	147.05	130.471	114.702	0.672983	0.289688	0.499446	-0.172577	-0.358419	0.00134609	0.190818	0.0178948	0.446902	0.0965686
YALI0B21714g	YALI0B21714p	61.6188	29.1109	29.1059	45.3398	100.409	17.5571	-0.442594	-1.08181	-1.08206	1.14703	-1.36872	0.0515314	0.000128651	0.000128651	0.000128651	0.000128651
YALI0B21780g	glycerol dehydrogenase	10.5567	49.12	5.2502	0.30769	0.823766	0.612009	-5.10054	2.21815	-1.00772	1.42076	0.992074	0.000128651	0.000128651	0.000480735	0.0136837	0.0884032
YALI0B21824g	cytochrome p450	0.760996	0.0839895	7.23556	143.989	108.678	19.0617	7.56386	-3.17961	3.24914	-0.405899	-2.91722	0.000128651	0.000593244	0.000128651	0.116526	0.000128651
YALI0B21846g	4-hydroxyphenylpyruvate dioxygenase	4.4503	2.32742	34.1083	725.955	1413.68	53.5474	7.34984	-0.935173	2.93815	0.961501	-3.76099	0.000128651	0.00286433	0.000128651	0.000366133	0.000128651
YALI0B21868g	YALI0B21868p	5.61096	0.169821	44.0253	728.936	1867.98	56.3812	7.0214	-5.04616	2.97201	1.35761	-3.69251	0.000128651	0.000921726	0.000128651	0.000128651	0.000128651
YALI0B21890g	YALI0B21890p	10.8969	61.53	18.2462	41.2173	30.1394	48.4994	1.91934	2.49738	0.743682	-0.451598	0.234714	0.000128651	0.000128651	0.000128651	0.0324457	0.294182
YALI0B21912g	adaptin ear-binding coat-associated protein 2	130.862	185.145	128.572	210.403	238.507	151.258	0.685111	0.500608	-0.0254715	0.180874	-0.476141	0.00113525	0.0230802	0.918368	0.433164	0.0234025
YALI0B21978g	translation initiation factor if-2	15.5883	57.3149	23.921	67.6061	54.8471	76.6068	2.11669	1.87845	0.617818	-0.301737	0.18032	0.000128651	0.000128651	0.00286433	0.173161	0.437279
YALI0B22000g	YALI0B22000p	186.418	378.997	262.308	463.849	459.486	431.279	1.31512	1.02365	0.492723	-0.013635	-0.105033	0.000128651	0.000128651	0.0202046	0.957902	0.664876
YALI0B22066g	plasma membrane h+atpase	556.139	230.32	418.737	143.663	140.283	184.269	-1.95275	-1.2718	-0.409402	-0.0343517	0.359124	0.000128651	0.000128651	0.0855535	0.897098	0.124694
YALI0B22088g	san1-like protein	9.46682	4.29626	7.97542	3.68754	3.22009	3.89202	-1.36022	-1.1398	-0.247318	-0.195554	0.0778621	0.000128651	0.000128651	0.25663	0.451787	0.770164
YALI0B22110g	actin assembly factor	2.70895	1.3215	2.51007	1.4007	1.42069	1.48655	-0.951583	-1.03555	-0.110005	0.0204458	0.0858186	0.00266708	0.00134609	0.742927	0.956394	0.825285
YALI0B22125g	YALI0B22125p	10710.7	30817.2	11164.9	64525.4	82814.3	53208.5	2.59081	1.52468	0.059918	0.360012	-0.27821	0.000128651	0.000128651	0.827678	0.144879	0.263303
YALI0B22132g	ubiquitin metalloprotease fusion protein	30.4903	62.1508	37.1547	70.8122	117.662	55.0382	1.21565	1.02742	0.285193	0.732575	-0.363565	0.000128651	0.000128651	0.179998	0.000593244	0.086535
YALI0B22154g	ras small monomeric gtpase	317.446	499.061	333.359	550.162	651.494	494.998	0.793346	0.652705	0.070565	0.243896	-0.152434	0.000128651	0.00145073	0.778511	0.300934	0.53536
YALI0B22176g	rna polymerase ii transcription factor	9.68365	2.99368	9.02892	3.59227	2.89989	3.48942	-1.43066	-1.69363	-0.100997	-0.308897	-0.0419083	0.000128651	0.000128651	0.67907	0.271581	0.892268
YALI0B22198g	YALI0B22198p	24.8874	23.7274	36.5664	1.19204	9.02629	1.17962	-4.38392	-0.0688663	0.555102	2.92071	-0.0151098	0.000128651	0.807415	0.0153802	0.000128651	0.9773
YALI0B22220g	YALI0B22220p	170.984	136.205	173.326	162.034	134.664	119.602	-0.0775686	-0.328085	0.0196234	-0.266931	-0.438057	0.753411	0.131862	0.938997	0.229175	0.0394725
YALI0B22242g	dna repair protein	8.59265	7.73921	9.12545	15.216	13.2042	13.8172	0.824414	-0.150916	0.0867921	-0.204595	-0.13912	0.000128651	0.510352	0.712715	0.359887	0.553848
YALI0B22264g	ribonuclease h1	0.0592579	0.104281	0.115666	0.580083	0.558116	0.5544	3.29118	0.815401	0.964886	-0.0556932	-0.0653325	0.0277314	1	1	0.929276	0.924137
YALI0B22286g	26s proteasome regulatory subunit rpn7	178.827	235.599	155.856	337.287	317.245	300.385	0.915416	0.397774	-0.198345	-0.0883797	-0.167168	0.000128651	0.0691914	0.397268	0.727443	0.494706
YALI0B22308g	hexokinase	72.225	19.0473	42.5786	5.20296	7.50265	5.14499	-3.79509	-1.92291	-0.762371	0.528068	-0.0161641	0.000128651	0.000128651	0.000249257	0.027097	0.956394
YALI0B22330g	domain-containing protein	13.3047	26.2798	16.1482	42.7082	34.8371	46.1452	1.68258	0.982025	0.279442	-0.293888	0.11167	0.000128651	0.000128651	0.210722	0.175048	0.630412
YALI0B22374g	retrograde regulation protein 2	12.3324	3.6286	8.00318	4.84713	4.80003	4.55162	-1.34725	-1.76497	-0.623813	-0.0140865	-0.0907494	0.000128651	0.000128651	0.00591028	0.961881	0.744044
YALI0B22396g	sybindin-like family protein	91.7631	186.494	96.1192	251.717	243.37	230.978	1.45581	1.02314	0.066911	-0.048651	-0.124042	0.000128651	0.000128651	0.793033	0.843415	0.599062
YALI0B22418g	ring finger domain protein	77.9354	35.3589	48.0515	44.8696	49.897	32.9138	-0.796542	-1.14021	-0.697697	0.153217	-0.447046	0.000128651	0.000128651	0.000921726	0.504012	0.031191
YALI0B22440g	phospho-2-dehydro-3-deoxyheptonate aldolase	42.234	43.8763	53.4714	98.4131	60.9109	85.2991	1.22045	0.0550353	0.340361	-0.69215	-0.206321	0.000128651	0.823882	0.109981	0.000480735	0.378728
YALI0B22462g	btb poz domain-containing protein	13.4754	14.2909	15.1936	2.60546	6.08699	2.96003	-2.37072	0.0847668	0.173132	1.22419	0.184071	0.000128651	0.729349	0.447339	0.000128651	0.552869
YALI0B22484g	sh3 domain-containing protein	11.4903	3.17578	9.22969	2.71957	2.49134	3.75083	-2.07897	-1.85524	-0.316067	-0.126453	0.463833	0.000128651	0.000128651	0.137782	0.609164	0.0326035
YALI0B22506g	formate dehydrogenase	12.0578	17.9581	0.667862	0.064503	0.823717	0.0387948	-7.54638	0.574673	-4.17427	3.67471	-0.733501	0.00718501	0.0284438	0.000128651	0.00718501	1
YALI0B22528g	pkinase-domain-containing protein	12.7495	8.70563	11.45	11.5917	9.6395	12.2026	-0.137347	-0.55042	-0.155087	-0.266064	0.0740948	0.548091	0.00968844	0.493076	0.213661	0.758216
YALI0B22550g	hydroxymethylglutaryl- lyase	35.7489	55.5062	101.24	363.479	363.085	249.067	3.3459	0.634751	1.50182	-0.00156443	-0.545338	0.000128651	0.00286433	0.000128651	0.995149	0.0133441
YALI0B22572g	atp-dependent rna helicase dbp6 (dead-box protein 6)	14.5793	46.0726	19.7517	77.7564	54.2619	89.1852	2.41504	1.65998	0.438055	-0.519022	0.197843	0.000128651	0.000128651	0.0357828	0.0127405	0.38117
YALI0B22594g	mitochondrial 37s ribosomal protein rsm19	601.826	1630.87	647.91	3227.59	2851.24	3356.43	2.42304	1.43822	0.106449	-0.178869	0.0564699	0.000128651	0.000128651	0.66113	0.454301	0.827737
YALI0B22616g	protein serine threonine phosphatase 2c	117.331	133.744	95.7773	214.881	205.276	170.713	0.872954	0.18889	-0.292829	-0.0659709	-0.331967	0.000128651	0.416286	0.187616	0.79544	0.139291
YALI0B22638g	ubiquitin-conjugating enzyme e2-18 kda	175.596	75.9419	99.2842	77.3932	62.5371	73.1732	-1.18198	-1.20929	-0.822627	-0.307496	-0.0808926	0.000128651	0.000128651	0.000128651	0.159711	0.732165
YALI0B22660g	pex19 family protein	429.029	212.405	225.892	504.789	534.835	372.528	0.234604	-1.01426	-0.925443	0.0834122	-0.43833	0.316387	0.000128651	0.000128651	0.739426	0.0531487
YALI0B22682g	vacuole-associated enzyme activator complex component	23.0195	7.64734	17.4038	3.49483	4.0056	4.1416	-2.71956	-1.58983	-0.403453	0.196795	0.244965	0.000128651	0.000128651	0.0619323	0.455067	0.343764
YALI0B22704g	YALI0B22704p	13.2952	9.96663	15.1499	9.34258	8.75694	9.59095	-0.509014	-0.41573	0.188405	-0.0933956	0.0378515	0.0133441	0.0461809	0.401181	0.694908	0.878694
YALI0B22726g	tmem1 family	15.385	7.85781	11.3176	7.63734	5.68986	9.01089	-1.01039	-0.969329	-0.442957	-0.424677	0.2386	0.000128651	0.000128651	0.0327623	0.0461809	0.282446
YALI0B22748g	YALI0B22748p	3.13406	28.005	3.67412	1.42166	113.979	0.994052	-1.14046	3.15958	0.229367	6.32505	-0.516182	0.00124095	0.000128651	0.468699	0.000128651	0.19366
YALI0B22770g	YALI0B22770p	32.5386	108.829	40.8135	77.8747	163.855	72.7339	1.259	1.74184	0.326895	1.07319	-0.098527	0.000128651	0.000128651	0.147685	0.000128651	0.689532
YALI0B22792g	msb3p	19.3585	8.76667	15.3247	7.18459	6.83001	7.44033	-1.42999	-1.14287	-0.337104	-0.0730178	0.0504606	0.000128651	0.000128651	0.109582	0.775399	0.844154
YALI0B22814g	ph signal transduction protein	3.31159	1.97257	3.3062	14.0382	8.64521	15.8589	2.08377	-0.74745	-0.00234683	-0.699389	0.175927	0.000128651	0.0147052	0.996527	0.00155386	0.442952
YALI0B22836g	YALI0B22836p	361.917	1029.29	357.471	1726.91	1562.32	1764.6	2.25446	1.50791	-0.017833	-0.144502	0.0311523	0.000128651	0.000128651	0.944169	0.565117	0.91159
YALI0B22858g	endosomal peripheral membrane protein	23.4245	16.3897	21.4677	10.3514	11.3433	10.5554	-1.1782	-0.515236	-0.125853	0.132012	0.0281533	0.000128651	0.0154655	0.592464	0.563568	0.912866
YALI0B22880g	prb1p	1.46671	0.893648	1.94428	0.658386	0.706104	0.633143	-1.15557	-0.7148	0.406657	0.100946	-0.0564037	0.00507575	0.081243	0.264849	0.838386	0.913404
YALI0B22902g	kynureninase	56.0373	44.9243	45.8561	70.2946	59.3071	62.5709	0.327026	-0.31889	-0.289274	-0.245208	-0.167922	0.143353	0.144751	0.18319	0.282667	0.465546
YALI0B22924g	inosine triphosphate pyrophosphatase	140.785	609.461	202.026	815.863	950.014	910.897	2.53483	2.11404	0.521047	0.219623	0.158962	0.000128651	0.000128651	0.0141982	0.356846	0.521965
YALI0B22946g	pos9-activating factor fap7	154.246	515.342	218.501	1006.92	862.486	1011.45	2.70664	1.7403	0.502406	-0.22337	0.00648064	0.000128651	0.000128651	0.0206212	0.352961	0.981547
YALI0B22968g	not2 family protein	122.506	159.061	96.3881	235.202	179.517	220.642	0.941047	0.376724	-0.345929	-0.389786	-0.0921963	0.000128651	0.0800443	0.113517	0.0692612	0.703806
YALI0B22990g	peptidase s8 and s53 subtilisin kexin sedolisin	2.33986	2.06548	1.44477	2.31966	3.23995	1.60732	-0.0125076	-0.179943	-0.69558	0.482059	-0.529255	0.974097	0.606579	0.0307226	0.106626	0.107419
YALI0B23012g	chorismate synthase	187.01	116.996	144.489	186.183	179.068	130.397	-0.00639894	-0.676657	-0.372155	-0.0562117	-0.513808	0.980884	0.00124095	0.0949767	0.828994	0.0192936
YALI0B23034g	YALI0B23034p	6.52262	17.2243	11.0592	12.8912	13.8223	13.9113	0.982857	1.40092	0.761728	0.100619	0.109879	0.000128651	0.000128651	0.000480735	0.664547	0.632976
YALI0B23056g	tata-binding protein	146.121	415.06	277.74	1022.99	827.112	1107.81	2.80755	1.50615	0.926569	-0.306632	0.11493	0.000128651	0.000128651	0.000128651	0.195209	0.656322
YALI0B23078g	rhomboid family membrane protein	62.3532	73.5434	75.7403	55.2388	41.6865	54.6926	-0.174781	0.238132	0.280597	-0.406102	-0.0143368	0.448228	0.295376	0.207973	0.0563442	0.955369
YALI0B23100g	dihydrodipicolinate synthetase family protein	845.244	897.843	787.167	38.7839	186.639	38.414	-4.44584	0.0870969	-0.102697	2.26672	-0.0138282	0.000128651	0.744457	0.697605	0.000128651	0.958437
YALI0B23111g	YALI0B23111p	5.81859	156.194	38.6443	0.0954979	7.37673	0.0423784	-5.92906	4.74653	2.73151	6.27137	-1.17214	0.138045	0.000128651	0.000128651	0.138829	1
YALI0B23122g	ai-bp family protein	37.0291	235.063	80.4262	128.471	319.482	143.969	1.79471	2.66632	1.11901	1.31429	0.164314	0.000128651	0.000128651	0.000128651	0.000128651	0.480928
YALI0B23144g	checkpoint serine threonine-protein kinase bub1	12.8157	11.6017	14.7536	9.47701	7.97717	10.756	-0.435404	-0.14357	0.203159	-0.248555	0.182631	0.0571378	0.563657	0.388454	0.318623	0.47103
YALI0B23166g	checkpoint protein kinase	25.95	13.6757	19.0312	8.31864	6.06553	9.50534	-1.64132	-0.924117	-0.447371	-0.455714	0.192391	0.000128651	0.000128651	0.0340826	0.0661755	0.4534
YALI0B23188g	phosphoribosylaminoimidazole carboxylase	139.855	160.565	117.569	45.6323	32.9852	59.6946	-1.61581	0.199226	-0.250423	-0.468234	0.387545	0.000128651	0.405806	0.263358	0.0333071	0.082802
YALI0B23210g	rrn7p	14.8125	20.1704	20.925	33.8791	23.8151	34.9328	1.19358	0.445422	0.498414	-0.508522	0.0441876	0.000128651	0.0333859	0.0158926	0.0119608	0.856315
YALI0B23232g	pab1 binding protein	43.1249	12.3431	28.2434	8.69693	8.35259	9.13463	-2.30994	-1.80482	-0.610607	-0.0582826	0.0708405	0.000128651	0.000128651	0.00460464	0.819631	0.778449
YALI0B23254g	YALI0B23254p	18.893	27.513	26.0992	40.3947	35.6781	41.8303	1.09632	0.542265	0.466154	-0.179127	0.0503818	0.000128651	0.0181442	0.0427981	0.440691	0.839739
YALI0B23276g	vacuolar atpase assembly integral membrane protein vma21	485.142	656.388	483.412	1079.41	940.879	911.278	1.15377	0.436143	-0.00515403	-0.198166	-0.244283	0.000128651	0.0421148	0.982671	0.374655	0.263017
YALI0B23298g	sterol c-14 reductase	59.3494	91.034	61.8229	173.206	139.382	171.102	1.54518	0.617173	0.0589086	-0.313448	-0.0176367	0.000128651	0.00325849	0.810865	0.162862	0.947689
YALI0B23320g	mediator of rna polymerase ii transcription subunit 18	43.1957	68.5284	49.0617	148.003	131.398	137.472	1.77667	0.665815	0.183708	-0.171689	-0.106485	0.000128651	0.00124095	0.421966	0.455728	0.653256
YALI0B23342g	nop7p	24.3985	26.8818	19.9179	28.8846	22.2916	42.5142	0.243503	0.139832	-0.292726	-0.373801	0.557645	0.270468	0.577352	0.192117	0.0786987	0.00942157
YALI0B23364g	pcp1p	116.083	280.413	118.755	391.463	418.096	398.605	1.75372	1.2724	0.0328331	0.0949555	0.0260822	0.000128651	0.000128651	0.89845	0.705661	0.923479
YALI0B23386g	gatf_yarli ame: full=glutamyl-trna amidotransferase subunit mitochondrial short=glu- subunit f flags: precursor	160.646	311.339	158.822	596.135	475.255	545.084	1.89175	0.954602	-0.0164761	-0.326937	-0.129161	0.000128651	0.000128651	0.949344	0.148877	0.586137
YALI0B23408g	vacuolar transporter chaperon	549.121	1184.39	653.631	886.61	1227.73	792.96	0.691176	1.10895	0.251352	0.469627	-0.161052	0.00155386	0.000128651	0.268436	0.0364701	0.502132
YALI0B23430g	amine oxidase	83.576	199.026	115.266	38.3976	175.203	35.1898	-1.12207	1.25179	0.463804	2.18994	-0.125859	0.000128651	0.000128651	0.0331531	0.000128651	0.608155
YALI0B23452g	YALI0B23452p	0.23712	1.68573	0.458759	0.376877	0.720568	0.36644	0.668476	2.82969	0.95212	0.935042	-0.0405169	0.342737	0.000366133	0.154907	0.0986114	0.96791
YALI0B23474g	YALI0B23474p	6.7877	17.8483	8.27385	15.5244	15.3915	16.6549	1.19354	1.39479	0.285635	-0.0124047	0.101409	0.000128651	0.000128651	0.405367	0.969028	0.734189
YALI0B23496g	YALI0B23496p	3151.07	11850.2	4174.28	0	61259.3	0	0	1.911	0.405686	0	0	1	0.000128651	0.0835268	1	1
YALI0C00110g	serum paraoxonase arylesterase family protein	12.6837	5.52293	10.5562	19.766	14.0875	12.1319	0.640043	-1.19947	-0.26488	-0.488601	-0.704217	0.00206628	0.000128651	0.257677	0.0218619	0.00113525
YALI0C00165g	endosome-associated ubiquitin isopeptidase	16.0933	25.0238	16.8156	23.5768	21.9303	25.9151	0.55091	0.636838	0.0633379	-0.104446	0.136424	0.00808754	0.00286433	0.795806	0.656751	0.554343
YALI0C00187g	cas1 domain-containing protein	57.8531	69.4591	80.5084	72.8177	55.0823	81.4778	0.331896	0.263771	0.476746	-0.402701	0.162118	0.135348	0.24847	0.0265378	0.0684634	0.487812
YALI0C00209g	glycerol-3-phosphate o-acyltransferase	98.1622	40.1178	76.3459	33.3957	20.75	33.5065	-1.55551	-1.29093	-0.362616	-0.686549	0.00478099	0.000128651	0.000128651	0.100859	0.00102892	0.985371
YALI0C00231g	carboxylesterase	1.86203	1.61202	1.87868	2.51855	3.94199	1.85875	0.435712	-0.208013	0.0128388	0.646331	-0.438257	0.195151	0.579944	0.9747	0.037325	0.220305
YALI0C00253g	acetolactate synthase	42.5858	36.6664	28.6694	10.5672	10.0184	14.1276	-2.01079	-0.215915	-0.57086	-0.076933	0.418925	0.000128651	0.359495	0.00718501	0.751101	0.0548689
YALI0C00275g	YALI0C00275p	3.84807	5.69619	4.98165	4.77475	5.62369	2.99993	0.311292	0.565865	0.372489	0.236092	-0.670495	0.262445	0.0288321	0.16917	0.380748	0.0160562
YALI0C00297g	YALI0C00297p	2.29759	5.4933	2.64982	2.3279	3.61967	1.69705	0.0189065	1.25755	0.20577	0.63683	-0.455999	0.972122	0.00113525	0.648936	0.106626	0.305939
YALI0C00319g	yjr096w-like protein	123.422	261.878	42.0893	6.51584	25.5066	5.55711	-4.24351	1.0853	-1.55208	1.96885	-0.229616	0.000128651	0.000128651	0.000128651	0.000128651	0.47493
YALI0C00341g	YALI0C00341p	0.819924	13.3418	1.20543	0.129982	2.55309	0.100199	-2.65718	4.02432	0.555988	4.29586	-0.375446	0.00165734	0.000128651	0.185329	0.000128651	1
YALI0C00363g	chromo domain protein 1	10.3475	7.02141	10.9386	9.546	7.24652	10.8267	-0.116311	-0.559446	0.0801431	-0.397609	0.181626	0.624549	0.00572468	0.733317	0.0628694	0.419555
YALI0C00385g	protein denticleless	6.75737	4.75362	11.2574	4.87869	2.74148	6.15798	-0.46997	-0.507437	0.736341	-0.83154	0.335964	0.0675305	0.0426474	0.00165734	0.00469855	0.195783
YALI0C00407g	beta-isopropylmalate dehydrogenase	1404.58	3153.69	1435.97	537.808	791.464	509.168	-1.38497	1.16691	0.0318944	0.557432	-0.0789513	0.000128651	0.000128651	0.904706	0.00986761	0.747915
YALI0C00429g	sip2p	24.4174	2.68895	6.46182	4.59811	2.88103	3.81908	-2.4088	-3.1828	-1.9179	-0.674455	-0.267814	0.000128651	0.000128651	0.000128651	0.0169743	0.352695
YALI0C00451g	amino acid permease	691.783	82.2286	311.413	260.741	162.147	271.001	-1.4077	-3.07261	-1.15149	-0.685318	0.0556793	0.000128651	0.000128651	0.000128651	0.00256773	0.835474
YALI0C00473g	oca5_picpg ame: full=oxidant-induced cell-cycle arrest protein 5	56.0165	21.7657	39.2756	13.1759	13.9681	13.9258	-2.08795	-1.3638	-0.512221	0.0842399	0.0798607	0.000128651	0.000128651	0.0150411	0.721912	0.73637
YALI0C00495g	p-type atpase	8.60925	5.08001	7.91424	3.80752	2.57291	5.16321	-1.17704	-0.761056	-0.121437	-0.56545	0.439417	0.000128651	0.000593244	0.593776	0.00995702	0.0389443
YALI0C00539g	polyadenylate-binding protein	51.2022	32.2877	43.7318	47.8858	44.9196	70.3677	-0.09661	-0.665222	-0.227525	-0.0922523	0.555316	0.690855	0.00216785	0.331059	0.703319	0.0119608
YALI0C00550g	YALI0C00550p	229.209	699.669	313.538	835.156	801.712	797.559	1.86538	1.61001	0.451975	-0.0589618	-0.066455	0.000128651	0.000128651	0.0380214	0.815729	0.789279
YALI0C00561g	ubiquitin conjugating enzyme	216.66	103.06	138.823	53.3655	43.0777	59.5159	-2.02145	-1.07195	-0.642183	-0.308965	0.157368	0.000128651	0.000128651	0.00165734	0.187813	0.521912
YALI0C00583g	YALI0C00583p	0.0949015	0.425681	0.383702	0.545753	0.863739	0.521658	2.52374	2.16527	2.01548	0.662349	-0.0651416	1	1	0.38647	0.585474	1
YALI0C00605g	nascent polypeptide-associated complex subunit alpha	1432.55	774.1	602.977	1116.16	776.315	1119.04	-0.360042	-0.887997	-1.24841	-0.523834	0.00371652	0.129179	0.000128651	0.000128651	0.0183098	0.989582
YALI0C00627g	potential transporter	3.53453	2.44997	5.95926	1.2339	1.48028	1.13032	-1.5183	-0.528754	0.753614	0.262648	-0.126492	0.000128651	0.0673901	0.00374416	0.489627	0.756838
YALI0C00649g	nuclear protein qri2 nse4	49.8997	383.929	194.74	27.8656	208.36	45.9246	-0.840542	2.94374	1.96445	2.90252	0.72078	0.000128651	0.000128651	0.000128651	0.000128651	0.000480735
YALI0C00671g	cell division control protein	10.2757	10.5009	10.4356	16.094	8.92728	16.4659	0.647295	0.0312854	0.0222789	-0.850234	0.0329577	0.00196483	0.903745	0.931749	0.000128651	0.897779
YALI0C00693g	h aca ribonucleoprotein complex subunit 3	1222.23	3912.71	1467.41	11258.9	7907.38	11526.8	3.20348	1.67866	0.263761	-0.509793	0.0339248	0.000128651	0.000128651	0.253792	0.0210353	0.900614
YALI0C00715g	dash complex subunit dad4	292.05	441.225	403.266	713.619	614.079	690.621	1.28894	0.595301	0.465516	-0.21673	-0.0472613	0.000128651	0.00526181	0.0282078	0.33407	0.848307
YALI0C00759g	na() h() antiporter	22.3109	17.957	19.5472	23.0916	18.581	24.0253	0.0496149	-0.313204	-0.190789	-0.313541	0.0571865	0.844269	0.152972	0.398393	0.138829	0.812216
YALI0C00781g	YALI0C00781p	13.7356	20.6036	15.336	26.2425	24.5849	24.3371	0.933988	0.584981	0.159002	-0.0941313	-0.108747	0.000128651	0.00554077	0.492372	0.695336	0.644783
YALI0C00803g	carboxypeptidase y precursor	1.28225	0.20816	0.426419	2.3338	5.91243	0.879864	0.864008	-2.62291	-1.58833	1.34107	-1.40733	0.0162227	0.000128651	0.00155386	0.000128651	0.000366133
YALI0C00825g	monocarboxylate transporter	0.0958775	0.186864	0.19499	0.518408	0.541982	0.482568	2.43482	0.962727	1.02414	0.0641593	-0.103356	0.00535363	1	1	0.906038	0.847522
YALI0C00847g	major facilitator superfamily transporter	7.78725	7.59533	10.8407	11.4635	8.01643	8.12721	0.557867	-0.0360009	0.477271	-0.516022	-0.49622	0.0120469	0.897705	0.0345537	0.0197117	0.0289103
YALI0C00869g	YALI0C00869p	31.0767	2.79723	3.65763	1.40992	1.23201	1.45615	-4.46215	-3.47376	-3.08685	-0.194602	0.0465475	0.000128651	0.000128651	0.000128651	0.629684	0.91213
YALI0C00891g	serine threonine protein kinase	24.0398	13.2081	21.0194	19.2967	23.9964	18.2835	-0.317076	-0.864008	-0.193705	0.314469	-0.0778077	0.133722	0.000128651	0.37999	0.139091	0.748161
YALI0C00913g	wd domain-containing protein	13.226	25.0126	14.7314	33.2822	28.2147	37.8164	1.33138	0.919277	0.155514	-0.238306	0.184261	0.000128651	0.000128651	0.497515	0.278794	0.413856
YALI0C00957g	c2h2 finger domain-containing protein	48.0856	70.6637	50.4431	73.8963	56.1952	77.7857	0.619898	0.555366	0.0690544	-0.395055	0.0740023	0.00226843	0.00817792	0.780029	0.0630132	0.766923
YALI0C00979g	sphingomyelin phosphodiesterase	0.103056	7.28694	0.584024	0.0571437	0.348083	0.0151842	-0.850759	6.14382	2.5026	2.60677	-1.91202	1	0.000128651	0.000480735	1	1
YALI0C01001g	YALI0C01001p	0.202399	0.298698	0.180926	0.5791	0.47802	0.291333	1.51661	0.561481	-0.161804	-0.276743	-0.991145	0.076662	1	1	0.696309	0.201166
YALI0C01023g	peroxin 10	46.0389	35.4877	24.3017	57.3267	61.655	39.6821	0.316354	-0.375534	-0.921795	0.105012	-0.530718	0.140399	0.0855535	0.000128651	0.659519	0.0113568
YALI0C01045g	c2 domain protein	25.0325	18.9192	24.1615	13.0238	17.3932	11.3629	-0.942647	-0.403953	-0.0510889	0.417373	-0.196819	0.000128651	0.0547934	0.837109	0.0425724	0.379156
YALI0C01067g	YALI0C01067p	0.215508	0.160678	0.276912	0.2651	0.204948	0.150891	0.298797	-0.423569	0.361689	-0.371281	-0.813025	1	1	1	1	1
YALI0C01089g	YALI0C01089p	94.9624	10.7323	2.2733	45.0652	25.1217	27.4996	-1.07534	-3.14539	-5.38449	-0.843081	-0.712603	0.000128651	0.000128651	0.000128651	0.000480735	0.00535363
YALI0C01111g	riboflavin synthase	202.298	299.23	133.158	350.012	464.858	276.025	0.790925	0.564776	-0.603344	0.409384	-0.342603	0.000128651	0.00959908	0.00374416	0.0692612	0.118561
YALI0C01133g	ybr074w-like protein	23.4362	16.1629	22.0845	4.15065	12.3415	4.68752	-2.49733	-0.536054	-0.0857045	1.57211	0.175486	0.000128651	0.0111851	0.728631	0.000128651	0.467602
YALI0C01155g	rna ligase cyclic nucleotide partial	87.1821	88.6591	66.7193	77.745	62.8844	70.4122	-0.165281	0.0242371	-0.385926	-0.306047	-0.142925	0.464926	0.923715	0.0695508	0.150847	0.529471
YALI0C01177g	YALI0C01177p	14.024	12.6238	10.0134	5.26005	8.69042	5.19099	-1.41475	-0.151756	-0.485962	0.724351	-0.0190665	0.000128651	0.567381	0.0597899	0.0144528	0.959715
YALI0C01199g	YALI0C01199p	3.82187	1.33811	1.37088	0.603358	0.391747	0.874857	-2.66319	-1.51408	-1.47918	-0.623091	0.536033	0.000128651	0.000128651	0.000128651	0.269303	0.266677
YALI0C01221g	proteasome regulatory particle subunit	200.701	263.873	101.677	330.343	311.831	265.385	0.718912	0.394792	-0.981058	-0.0831985	-0.315873	0.000480735	0.0712325	0.000128651	0.739049	0.15958
YALI0C01243g	atp-dependent helicase sth1 snf2	28.8864	12.4094	27.8126	11.747	11.3162	14.2056	-1.29809	-1.21896	-0.054654	-0.0539129	0.27416	0.000128651	0.000128651	0.822864	0.824316	0.210904
YALI0C01287g	trna 2 -phosphotransferase 1 isoform 1	43.6322	141.772	70.6732	175.58	183.762	190.484	2.00866	1.70011	0.695768	0.0657089	0.117541	0.000128651	0.000128651	0.000813847	0.7886	0.624268
YALI0C01309g	YALI0C01309p	40.8389	125.37	52.5727	294.228	239.581	300.82	2.84892	1.61818	0.36437	-0.29642	0.0319655	0.000128651	0.000128651	0.106002	0.178888	0.903547
YALI0C01331g	yih1p	40.8764	67.412	37.534	122.758	102.287	115.747	1.58647	0.721737	-0.123072	-0.263194	-0.0848459	0.000128651	0.000480735	0.601849	0.241041	0.727292
YALI0C01375g	c6 transcription	14.7238	9.71177	16.0335	10.3278	8.45063	10.7074	-0.511613	-0.600342	0.122943	-0.289404	0.0520744	0.0142833	0.00374416	0.600078	0.186205	0.830676
YALI0C01397g	mitochondrial outer membrane protein with similarity to tom70p	4.14906	1.7211	3.5726	3.42789	3.00056	4.32456	-0.275465	-1.26945	-0.215811	-0.19209	0.335234	0.417201	0.000593244	0.532938	0.601143	0.317323
YALI0C01411g	#NAME?	0.335254	0.185784	0.236991	0.318662	0.415804	0.30155	-0.073225	-0.85163	-0.50042	0.383876	-0.0796323	1	1	1	0.295023	1
YALI0C01419g	glucosamine-6-phosphate deaminase	54.9488	95.2235	55.5655	72.3816	73.1003	66.5188	0.397535	0.793231	0.0161011	0.0142545	-0.121861	0.0597899	0.000128651	0.948526	0.954766	0.596263
YALI0C01441g	moz protein represents a chromatin-associated acetyltransferase	46.1716	36.5523	48.8794	32.6555	35.1453	37.6287	-0.499679	-0.33704	0.082223	0.106006	0.204508	0.0169743	0.122185	0.738542	0.65392	0.359329
YALI0C01463g	forkhead transcription factor	3.46385	1.76047	3.91528	0.788094	1.21288	1.43543	-2.13593	-0.976416	0.176742	0.621994	0.865045	0.000128651	0.000128651	0.49693	0.0675305	0.00995702
YALI0C01485g	gpi mannosyltransferase 4	19.8252	13.7004	22.7174	9.10565	5.11714	11.578	-1.1225	-0.533112	0.196464	-0.831424	0.346548	0.000128651	0.00898193	0.370518	0.000813847	0.118117
YALI0C01507g	YALI0C01507p	2.30086	66.1605	7.86917	0.928403	54.5376	1.08541	-1.30935	4.84573	1.77404	5.87636	0.225422	0.000366133	0.000128651	0.000128651	0.000128651	0.606466
YALI0C01573g	sister chromatid cohesion protein	6.97257	10.3279	11.1789	17.3437	14.5367	18.9354	1.31465	0.566792	0.681019	-0.25471	0.126676	0.000128651	0.0106592	0.00176047	0.237279	0.582233
YALI0C01595g	exocyst complex component sec10	55.6856	87.0199	60.9856	72.9159	103.646	64.3805	0.388928	0.644041	0.131165	0.507361	-0.179609	0.0733811	0.00286433	0.585957	0.0231618	0.444458
YALI0C01617g	lsb6p	33.9366	127.998	55.7538	48.6757	121.743	56.2833	0.520359	1.91521	0.716228	1.32257	0.209506	0.012484	0.000128651	0.000813847	0.000128651	0.340885
YALI0C01694g	conserved protein	2.38665	1.72327	2.23462	2.33644	2.65536	1.86006	-0.0306759	-0.469842	-0.0949589	0.184599	-0.328959	0.920368	0.0686766	0.728408	0.532578	0.255885
YALI0C01716g	uroporphyrinogen decarboxylase	186.837	326.434	188.533	374.214	349.281	388.781	1.00208	0.805015	0.0130395	-0.0994734	0.0550959	0.000128651	0.000128651	0.959147	0.687609	0.828125
YALI0C01738g	sqt1p	29.8248	166.003	48.1466	346.941	248.812	366.945	3.5401	2.47662	0.69092	-0.479635	0.080875	0.000128651	0.000128651	0.000703986	0.0309584	0.752705
YALI0C01760g	YALI0C01760p	77.6579	69.1364	95.2136	32.3758	11.2237	24.0674	-1.26222	-0.167687	0.294035	-1.52837	-0.427837	0.000128651	0.460623	0.18018	0.000128651	0.065678
YALI0C01782g	YALI0C01782p	0.232407	0.470025	0.293544	0.355526	0.360273	0.268746	0.613299	1.01608	0.336921	0.0191369	-0.403709	1	0.0882649	1	1	1
YALI0C01826g	YALI0C01826p	1.88243	2.72698	5.30463	2.19625	2.24162	1.51758	0.222445	0.534707	1.49465	0.0294996	-0.533272	0.59536	0.14574	0.000128651	0.945519	0.197916
YALI0C01859g	methylmalonate-semialdehyde dehydrogenase	50.0375	2.69653	15.0442	17.4411	29.7942	3.38616	-1.52052	-4.21383	-1.7338	0.772543	-2.36476	0.000128651	0.000128651	0.000128651	0.00134609	0.000128651
YALI0C01903g	YALI0C01903p	22.5426	16.4826	21.703	14.781	13.266	15.7896	-0.60891	-0.451711	-0.0547573	-0.15601	0.0952333	0.00600253	0.0377969	0.825242	0.534919	0.708149
YALI0C01925g	kelch motif domain protein	7.51086	11.7012	14.045	13.6894	23.3728	16.9004	0.866008	0.639611	0.903009	0.771772	0.303995	0.000249257	0.00951118	0.000249257	0.000128651	0.180128
YALI0C01947g	YALI0C01947p	0.964039	1.62809	4.4505	0.805835	1.23185	1.42777	-0.258606	0.756014	2.2068	0.612269	0.825203	0.770697	0.282554	0.00226843	0.435796	0.280971
YALI0C01969g	YALI0C01969p	151.155	253.942	150.423	365.361	366.567	361.651	1.27329	0.74847	-0.00700582	0.00475521	-0.0147247	0.000128651	0.000921726	0.979398	0.985836	0.958437
YALI0C01991g	YALI0C01991p	8.03829	9.29327	10.8393	7.04638	11.839	8.26689	-0.190007	0.209297	0.431311	0.748597	0.230463	0.396472	0.345715	0.0412799	0.000249257	0.30368
YALI0C02057g	histone acetylase complex subunit	4.32011	2.13986	5.35089	2.22205	2.19554	2.54372	-0.959173	-1.01355	0.308712	-0.0173187	0.195049	0.000128651	0.000128651	0.152847	0.9469	0.383464
YALI0C02167g	YALI0C02167p	0.747136	0.78563	1.68888	1.75329	1.15442	1.15385	1.23062	0.0724791	1.17662	-0.602905	-0.603611	0.0134266	0.908141	0.0173134	0.193709	0.196923
YALI0C02211g	ymr221c-like protein	21.3892	11.7944	17.0148	7.69397	11.1997	10.1085	-1.47508	-0.858782	-0.330091	0.541655	0.39377	0.000128651	0.000128651	0.136242	0.0150411	0.0791967
YALI0C02233g	YALI0C02233p	13.588	11.5258	21.5011	4.35294	3.80635	3.79056	-1.64227	-0.23747	0.662076	-0.19358	-0.199579	0.000128651	0.401925	0.00718501	0.610031	0.594641
YALI0C02255g	YALI0C02255p	15.5323	12.0964	13.6897	6.25528	6.44392	5.97977	-1.31212	-0.360689	-0.182174	0.0428647	-0.0649835	0.000249257	0.30984	0.622885	0.926252	0.88782
YALI0C02321g	s-adenosyl-l-methionine-dependent methyltransferase	28.6859	47.8904	29.3269	59.7404	64.2816	59.5235	1.05836	0.739395	0.0318807	0.1057	-0.0052476	0.000128651	0.000249257	0.895557	0.652714	0.982295
YALI0C02343g	proline utilization protein	107.998	76.6636	83.6777	135.679	115.715	95.5324	0.329188	-0.494391	-0.368089	-0.229612	-0.506131	0.131466	0.018804	0.0800443	0.319689	0.0195477
YALI0C02365g	dead deah box helicase	5.62157	8.14052	7.8964	9.93236	9.45598	10.4802	0.821163	0.534147	0.490222	-0.0709094	0.0774572	0.000128651	0.00995702	0.0160562	0.771375	0.746875
YALI0C02387g	helix-loop-helix dna-binding domain-containing protein	28.1834	6.20091	9.72792	8.22429	3.681	4.37686	-1.77689	-2.1843	-1.53464	-1.15979	-0.909993	0.000128651	0.000128651	0.000128651	0.00469855	0.020039
YALI0C02409g	conserved fungal protein cfp1	53.0679	29.7017	36.6031	11.9212	8.7176	13.943	-2.15431	-0.837295	-0.535875	-0.451524	0.226015	0.000128651	0.000128651	0.0103968	0.0334623	0.306215
YALI0C02431g	mitochondrial carnitine carrier	53.1406	11.2267	20.3077	9.84104	7.78387	8.88512	-2.43293	-2.24288	-1.38779	-0.338323	-0.14742	0.000128651	0.000128651	0.000128651	0.208264	0.601092
YALI0C02453g	clathrin-coated vesiclec protein	54.2945	20.3507	36.117	17.6395	15.0141	21.0095	-1.62199	-1.41573	-0.588127	-0.232497	0.252229	0.000128651	0.000128651	0.00544798	0.29554	0.253961
YALI0C02475g	alpha- -mannosyltransferase subunit	57.3379	33.6871	48.6267	54.8413	36.2033	54.5482	-0.0642258	-0.767292	-0.23774	-0.599142	-0.00773096	0.790539	0.000128651	0.283104	0.00393818	0.976751
YALI0C02497g	YALI0C02497p	50.8045	53.8834	57.7882	93.1041	76.0335	83.8342	0.873888	0.0848832	0.185818	-0.292209	-0.151306	0.000128651	0.726656	0.413052	0.182081	0.507965
YALI0C02519g	YALI0C02519p	8.90606	9.36359	12.7688	7.4442	8.55193	7.75047	-0.258671	0.0722753	0.519765	0.200133	0.0581675	0.271859	0.773109	0.0163069	0.412473	0.827056
YALI0C02541g	siderochrome-iron transporter	1.49834	1.28998	1.56021	1.16047	1.20827	0.803854	-0.368655	-0.216016	0.0583754	0.0582281	-0.529707	0.38495	0.613785	0.892268	0.904769	0.225029
YALI0C02563g	transcription initiation factor iib	101.804	124.73	101.155	144.08	115.62	139.419	0.501083	0.293015	-0.00922697	-0.317485	-0.0474478	0.0170578	0.181642	0.973188	0.146833	0.851464
YALI0C02585g	protein	65.0866	78.5662	61.575	172.758	149.784	147.062	1.40832	0.27155	-0.0800155	-0.205869	-0.232328	0.000128651	0.224778	0.742546	0.370422	0.298161
YALI0C02607g	YALI0C02607p	103.411	278.042	131.308	529.94	396.32	582.125	2.35744	1.42692	0.344562	-0.419163	0.135502	0.000128651	0.000128651	0.121991	0.056271	0.574398
YALI0C02629g	potential dna binding protein	4.38649	2.32441	7.54425	3.34228	2.1168	3.80671	-0.392233	-0.9162	0.78231	-0.658951	0.187712	0.147882	0.00102892	0.00102892	0.0232434	0.526284
YALI0C02651g	pwwp domain-containing protein	81.8827	60.7433	67.3705	96.0216	73.6298	87.0529	0.2298	-0.430832	-0.281441	-0.383068	-0.141466	0.302129	0.0412036	0.195972	0.0718838	0.536962
YALI0C02717g	ubiquitin c-terminal hydrolase	52.0499	73.8933	50.7932	114.923	97.7198	108.588	1.14269	0.505547	-0.0352601	-0.23394	-0.0817928	0.000128651	0.0144528	0.885706	0.300718	0.741946
YALI0C02761g	YALI0C02761p	11.2373	13.6714	12.3168	22.3635	17.5146	18.5742	0.992845	0.282865	0.132329	-0.352588	-0.26784	0.000128651	0.269146	0.631144	0.118756	0.252413
YALI0C02783g	high-affinity nicotinic acid transporter	0.394624	0.203202	0.374159	0.430424	0.391693	0.256125	0.12528	-0.957561	-0.0768275	-0.136034	-0.748909	0.82488	0.0718838	0.891771	0.812399	0.155921
YALI0C02805g	dehydrogenase reductase sdr family member 4	257.502	65.4503	106.738	72.9031	56.0751	46.3574	-1.82053	-1.97611	-1.27051	-0.37862	-0.653181	0.000128651	0.000128651	0.000128651	0.0824503	0.0018631
YALI0C02827g	YALI0C02827p	2.43185	1.48251	2.48327	4.07287	5.19486	2.61413	0.743993	-0.714011	0.0301886	0.351039	-0.639712	0.0291511	0.068034	0.943825	0.275816	0.062223
YALI0C02849g	nif domain-containing protein	54.2785	50.0202	44.9473	115.824	124.746	83.3159	1.09347	-0.11787	-0.272148	0.10707	-0.475265	0.000128651	0.616278	0.21024	0.664355	0.0306466
YALI0C02871g	heat shock	220.407	437.653	250.381	756.494	624.545	730.829	1.77916	0.989618	0.183953	-0.276522	-0.0497943	0.000128651	0.000128651	0.430833	0.204132	0.840514
YALI0C02893g	YALI0C02893p	171.843	352.888	185.549	618.572	522.347	617.066	1.84785	1.03812	0.110709	-0.243934	-0.00351579	0.000128651	0.000128651	0.644619	0.281453	0.989389
YALI0C02915g	YALI0C02915p	62.8981	107.782	68.6441	223.42	203.999	204.249	1.82867	0.777024	0.12612	-0.131192	-0.129429	0.000128651	0.000128651	0.589123	0.578093	0.574937
YALI0C02937g	big1-domain-containing protein	296.24	352.136	320.437	567.276	497.124	538.309	0.937285	0.249367	0.113274	-0.190443	-0.075615	0.000128651	0.299575	0.654964	0.436219	0.770426
YALI0C02959g	adp-ribosylation factor gtpase-activating protein gcs1	76.7915	75.486	52.5372	144.288	114.519	133.092	0.909933	-0.024738	-0.547609	-0.333363	-0.116532	0.000128651	0.92142	0.00835856	0.132457	0.632901
YALI0C02981g	protein with internal repeats 1	121.122	24.4523	117.895	0.0475412	0.0901354	0.038986	-11.315	-2.30842	-0.0389657	0.922915	-0.286223	0.290596	0.000128651	0.878791	1	1
YALI0C03003g	sporulation protein sps19	347.279	104.311	96.2044	86.6188	51.9997	74.2632	-2.00335	-1.73521	-1.85192	-0.736177	-0.222032	0.000128651	0.000128651	0.000128651	0.000813847	0.353429
YALI0C03025g	aldehyde dehydrogenase	47.1932	2.9744	4.553	1.17635	1.57545	0.457701	-5.32619	-3.98791	-3.37369	0.421451	-1.36184	0.000128651	0.000128651	0.000128651	0.27408	0.00176047
YALI0C03047g	YALI0C03047p	22.9876	36.292	26.2156	54.7294	46.5928	49.966	1.25146	0.658793	0.18957	-0.23221	-0.131371	0.000128651	0.00145073	0.415533	0.282992	0.571036
YALI0C03069g	protein ure2	127.673	183.129	116.162	314.956	322.348	237.28	1.30269	0.520403	-0.136316	0.0334675	-0.40856	0.000128651	0.0175649	0.559461	0.899676	0.0638735
YALI0C03091g	YALI0C03091p	0.397129	3.09694	0.445546	4.04618	5.23448	2.62806	3.34888	2.96316	0.165965	0.371486	-0.622561	0.000128651	0.000366133	0.845697	0.341533	0.122859
YALI0C03135g	YALI0C03135p	30.1848	12.5903	38.4761	2.11046	2.74885	2.0732	-3.8382	-1.26151	0.350138	0.381274	-0.0256971	0.000128651	0.000128651	0.103541	0.149121	0.940086
YALI0C03179g	serine palmitoyl transferase subunit	74.8208	30.9449	43.1104	28.1073	21.2488	34.4647	-1.41249	-1.27374	-0.795405	-0.403567	0.294175	0.000128651	0.000128651	0.000128651	0.0543438	0.171139
YALI0C03201g	nadh dehydrogenase	2981.08	4257.51	2701.96	7691.32	7485.03	7170.58	1.36739	0.514171	-0.14183	-0.0392239	-0.101143	0.000128651	0.0230802	0.561133	0.887157	0.687782
YALI0C03223g	upf0041 domain protein	880.828	1052.04	729.107	1624.4	1497.57	1552.43	0.882979	0.256258	-0.272731	-0.117289	-0.0653831	0.000128651	0.266677	0.236322	0.637013	0.803242
YALI0C03245g	ivy1p	14.1364	16.2473	15.0991	16.6309	20.3052	16.6041	0.23445	0.200782	0.095051	0.287985	-0.00232968	0.300613	0.391213	0.697209	0.192982	0.992721
YALI0C03267g	YALI0C03267p	250.458	480.325	339.514	645.276	678.773	629.353	1.36535	0.939446	0.438906	0.0730129	-0.0360464	0.000128651	0.000128651	0.0400802	0.773109	0.887588
YALI0C03333g	transcription initiation factor tfiid subunit 12	12.499	5.50616	10.2527	5.45793	5.04966	6.53738	-1.19538	-1.18269	-0.285806	-0.112168	0.260358	0.000128651	0.000128651	0.196725	0.670924	0.280566
YALI0C03355g	ola1p	669.062	1031.77	553.68	1853.07	1232.2	1993.1	1.4697	0.624915	-0.273087	-0.588675	0.1051	0.000128651	0.00498243	0.256409	0.0105725	0.690699
YALI0C03377g	wd-repeat containing protein slp1	32.8116	23.9211	25.4026	27.0762	28.9683	21.1129	-0.277182	-0.455926	-0.369232	0.097449	-0.358904	0.214193	0.0333859	0.0900092	0.676538	0.0925129
YALI0C03399g	protein serine threonine phosphatase 2c	2.1042	1.0369	2.19839	0.722238	0.528206	0.929603	-1.54273	-1.021	0.063176	-0.451374	0.364141	0.000128651	0.0018631	0.844681	0.240392	0.313327
YALI0C03443g	heat shock protein hsp20	9.04744	480.227	9.61969	13.7786	617.889	10.1027	0.606849	5.73006	0.0884801	5.48684	-0.447695	0.0645992	0.000128651	0.818255	0.000128651	0.175163
YALI0C03465g	heat shock protein hsp20	9.81287	34.0784	11.7686	1.81365	52.5203	2.62512	-2.43578	1.79611	0.262198	4.85591	0.53349	0.000128651	0.000128651	0.444125	0.000128651	0.267376
YALI0C03487g	gag-like protein	4.45641	1.76637	4.26184	1.80634	1.67254	1.70425	-1.30282	-1.33509	-0.0644077	-0.111022	-0.0839316	0.000128651	0.000128651	0.817421	0.746469	0.81083
YALI0C03498g	transposon tx1 uncharacterized 149 kda	6.77356	5.01409	6.72807	5.93759	5.35037	5.73714	-0.190036	-0.433927	-0.00972255	-0.150241	-0.0495469	0.396805	0.0407639	0.96787	0.511892	0.842811
YALI0C03520g	wd domain-containing protein	46.1755	44.6817	41.5056	10.1769	19.752	11.3202	-2.18184	-0.0474437	-0.153821	0.956708	0.153611	0.000128651	0.850576	0.497097	0.000128651	0.534835
YALI0C03542g	YALI0C03542p	0.0202987	0.27155	0.0394122	0.104392	0.376496	0.049363	2.36254	3.74176	0.957255	1.85063	-1.0805	1	1	1	0.0244583	1
YALI0C03564g	hlh transcription	1.03716	8.24854	3.93564	0.0270646	2.38245	0.0418271	-5.26009	2.9915	1.92396	6.4599	0.628029	0.205673	0.000128651	0.000128651	0.207916	1
YALI0C03586g	YALI0C03586p	0.014016	0.211258	0.0641914	0.016605	0.106244	0.0160291	0.244542	3.91386	2.19531	2.67769	-0.0509216	1	1	1	1	1
YALI0C03608g	autophagy-related protein 22	28.8002	23.0164	22.4449	4.64413	18.348	4.89508	-2.6326	-0.32342	-0.35969	1.98214	0.075923	0.000128651	0.145502	0.0971801	0.000128651	0.793238
YALI0C03630g	YALI0C03630p	26.364	37.8061	24.9165	43.2674	58.9968	37.004	0.71471	0.52005	-0.0814715	0.447357	-0.225599	0.000813847	0.0147052	0.733476	0.0347128	0.305799
YALI0C03652g	ulp1 protease family protein	9.65432	5.902	10.5132	3.14078	3.80655	2.87858	-1.62005	-0.709971	0.12296	0.277364	-0.125766	0.000128651	0.00124095	0.617602	0.339771	0.697683
YALI0C03674g	gln4p	91.6343	55.6582	54.645	31.6897	29.0984	39.4823	-1.53187	-0.719294	-0.745797	-0.123071	0.317194	0.000128651	0.00145073	0.000593244	0.599499	0.158999
YALI0C03696g	yippee zinc-binding protein	12.1759	248.251	87.7313	0.853762	185.861	0.504486	-3.83405	4.3497	2.84906	7.76617	-0.759018	0.000128651	0.000128651	0.000128651	0.000128651	0.358732
YALI0C03718g	glucose-inducible sam-dependent methyltransferase	52.1591	168.542	56.6916	301.706	334.622	289.259	2.53215	1.69212	0.120217	0.149389	-0.0607845	0.000128651	0.000128651	0.615502	0.543367	0.813721
YALI0C03762g	lipoyltransferase and lipoate-protein ligase	49.2627	51.5578	33.1498	215.123	239.546	164.394	2.1266	0.0656963	-0.571494	0.155137	-0.388001	0.000128651	0.792047	0.00544798	0.535405	0.0818826
YALI0C03784g	potential rn mrp complex component	21.1753	63.5692	22.4577	132.344	144.513	121.663	2.64384	1.58594	0.0848286	0.126908	-0.121404	0.000128651	0.000128651	0.727065	0.594513	0.61375
YALI0C03806g	YALI0C03806p	4.71151	59.2553	11.5291	0	23.734	0.0556725	#NAME?	3.65268	1.29102	inf	inf	0.000128651	0.000128651	0.000249257	0.000128651	1
YALI0C03828g	proteasome component	15.7688	10.3512	13.8584	5.64598	8.064	5.68239	-1.48178	-0.607273	-0.186313	0.514272	0.00927424	0.000128651	0.00216785	0.41397	0.0133441	0.970032
YALI0C03850g	1 domain protein	92.3154	130.517	94.1248	163.643	106.729	166.125	0.825913	0.499596	0.0280028	-0.61661	0.0217144	0.000128651	0.021534	0.913974	0.00393818	0.931749
YALI0C03872g	40s ribosomal protein s25	18470	29838.2	13028.4	84314.8	79387.9	78697.6	2.19061	0.69198	-0.503522	-0.0868659	-0.0994654	0.000128651	0.00451	0.0348679	0.632376	0.578812
YALI0C03894g	YALI0C03894p	8.48213	4.67437	9.40069	5.89662	4.37826	6.40272	-0.52454	-0.859655	0.148339	-0.42953	0.118798	0.0199546	0.000128651	0.535698	0.0730169	0.646807
YALI0C03916g	YALI0C03916p	9.30242	4.10459	8.45424	3.56777	3.7659	4.23355	-1.38258	-1.18037	-0.137931	0.0779702	0.246845	0.000128651	0.000128651	0.546837	0.763175	0.298063
YALI0C03982g	cell cycle control protein	140.073	210.309	162.877	515.001	356.027	522.096	1.87839	0.586325	0.217598	-0.532588	0.0197392	0.000128651	0.00664094	0.338692	0.0127405	0.937225
YALI0C04004g	mannan polymerase ii complex anp1 subunit	125.011	138.058	108.1	176.863	127.119	184.592	0.500581	0.143218	-0.209685	-0.476453	0.0617046	0.0207068	0.550963	0.360336	0.027413	0.80782
YALI0C04026g	xenobiotic compound family	0.23401	0.616619	0.468333	0.0816447	0.0834206	0.0443951	-1.51914	1.39781	1.00096	0.0310448	-0.878958	1	0.0102231	0.0632184	1	1
YALI0C04048g	YALI0C04048p	8.3779	3.71482	5.1807	0.042016	2.32116	0.0316371	-7.63951	-1.1733	-0.693442	5.78776	-0.409322	0.0188826	0.000128651	0.00781678	0.018804	1
YALI0C04070g	saga complex subunit spt20	27.6795	14.4078	23.6856	16.004	11.4493	16.5345	-0.790389	-0.941966	-0.224813	-0.483176	0.0470494	0.000366133	0.000128651	0.3092	0.0228406	0.851225
YALI0C04092g	peroxisomal biogenesis factor	687.029	466.311	466.314	349.564	266.758	314.782	-0.974815	-0.559078	-0.559068	-0.390022	-0.151205	0.000128651	0.0112721	0.0119608	0.0734462	0.523956
YALI0C04114g	lsb1p	10.7068	6.59277	12.3081	3.54451	3.967	3.39568	-1.59486	-0.699567	0.201086	0.162462	-0.0618866	0.000128651	0.00781678	0.441843	0.64818	0.874678
YALI0C04136g		1.02873	0.471314	1.00673	0.321898	0.312938	0.380608	-1.67619	-1.1261	-0.0311834	-0.0407261	0.241705	0.000128651	0.000249257	0.91475	1	0.505046
YALI0C04158g	serine threonine-protein kinase gad8	30.9211	15.6041	15.8468	5.11448	6.0653	5.02343	-2.59593	-0.986668	-0.964399	0.245992	-0.0259144	0.000128651	0.000128651	0.000128651	0.315977	0.926047
YALI0C04180g	1-phosphatidylinositol- -bisphosphate phosphodiesterase	6.58416	4.31979	10.4798	2.87678	2.53416	3.14336	-1.19454	-0.608036	0.670535	-0.182948	0.127856	0.000128651	0.00526181	0.00124095	0.498849	0.640463
YALI0C04213g	enp1p	61.8945	309.705	82.7712	700.684	508.229	805.47	3.50088	2.32301	0.419319	-0.463285	0.201068	0.000128651	0.000128651	0.05598	0.0470081	0.420209
YALI0C04235g	YALI0C04235p	32.2749	65.6905	31.2513	134.309	107.682	125.197	2.05707	1.02527	-0.0464987	-0.318782	-0.101353	0.000128651	0.000128651	0.895122	0.155921	0.67704
YALI0C04257g	YALI0C04257p	319.683	753.66	268.354	1197.98	1317.61	1011.19	1.90589	1.23727	-0.252503	0.137326	-0.244545	0.000128651	0.000128651	0.263778	0.569874	0.27129
YALI0C04279g	aspartic protease	1.29232	0.678298	1.1535	3.33474	3.8592	2.76406	1.36761	-0.929978	-0.163957	0.21073	-0.270784	0.000480735	0.0408366	0.721891	0.546651	0.458842
YALI0C04301g	duf1630-domain-containing protein	16.5231	24.15	22.2414	7.56061	21.3448	7.78563	-1.12791	0.547542	0.428764	1.49731	0.0423103	0.000128651	0.00835856	0.0394725	0.000128651	0.873922
YALI0C04323g	mfs nicotinic acid transporter tna1	0.0995322	0.158259	0.119914	0.314443	0.377211	0.410925	1.65956	0.669053	0.268761	0.262576	0.386077	1	1	1	0.648683	0.480315
YALI0C04345g	rrp17p	100.588	271.325	111.262	559.106	478.161	526.859	2.47467	1.43157	0.145502	-0.225626	-0.0857035	0.000128651	0.000128651	0.533974	0.34228	0.737468
YALI0C04367g	tfb4p	42.6137	83.4375	49.7232	131.078	120.463	125.424	1.62104	0.969378	0.222602	-0.121837	-0.0636108	0.000128651	0.000128651	0.325824	0.610227	0.799349
YALI0C04389g	YALI0C04389p	1489.96	1573.61	1006.19	919.048	1322.06	859.282	-0.697063	0.0788078	-0.566371	0.524574	-0.0970086	0.0018631	0.776218	0.0140273	0.0219447	0.708025
YALI0C04411g	transporter protein smf2	56.9918	54.1494	52.9826	11.7879	30.5441	12.4775	-2.27344	-0.0738079	-0.105236	1.37359	0.0820239	0.000128651	0.760692	0.649934	0.000128651	0.733837
YALI0C04433g	ornithine aminotransferase	22.6456	8.19043	19.1811	99.6477	107.043	113.925	2.1376	-1.46722	-0.239551	0.103278	0.19317	0.000128651	0.000128651	0.303996	0.671052	0.406515
YALI0C04455g	YALI0C04455p	3.13665	3.1657	3.36164	1.91082	1.33234	2.90033	-0.715036	0.0132982	0.099938	-0.520231	0.602025	0.0648052	0.976897	0.806438	0.229072	0.125421
YALI0C04477g	cycloheximide resistance protein	15.276	17.5835	34.0284	44.3636	38.7752	31.9641	1.53811	0.202956	1.15548	-0.194243	-0.472925	0.000128651	0.353763	0.000128651	0.395871	0.0250139
YALI0C04499g	multidrug resistance protein	0.44969	0.386827	2.17784	0.118886	0.139846	0.141036	-1.91936	-0.217242	2.27589	0.23426	0.24649	0.0211174	0.678831	0.000128651	1	1
YALI0C04521g	YALI0C04521p	111.293	153.41	96.6463	219.176	216.286	188.572	0.977731	0.463031	-0.203572	-0.0191499	-0.216977	0.000128651	0.0332295	0.368187	0.93973	0.339717
YALI0C04543g	nulp1-pending protein	28.0577	44.6678	27.7802	63.2642	55.7255	61.1002	1.17299	0.670838	-0.0143393	-0.183051	-0.0502112	0.000128651	0.00113525	0.956023	0.429231	0.836955
YALI0C04565g	peroxin 11c	121.688	98.3881	62.6182	73.5978	51.3315	74.0817	-0.725454	-0.306634	-0.958536	-0.519819	0.00945485	0.000128651	0.154843	0.000128651	0.0125664	0.97138
YALI0C04587g	protein kinase	5.70626	2.52218	12.2355	0.884993	0.770058	0.746847	-2.68881	-1.17787	1.10046	-0.200699	-0.244854	0.000128651	0.000128651	0.000128651	0.629751	0.545835
YALI0C04620g	eukaryotic initiation factor 4f subunit p130	22.9556	13.2231	18.9345	14.364	13.975	18.8938	-0.676389	-0.795791	-0.277833	-0.0396077	0.395451	0.000813847	0.000128651	0.207467	0.87308	0.0664666
YALI0C04730g	mfs monosaccharide	0.266354	0.462093	0.43517	0.786771	0.765924	0.554438	1.5626	0.794838	0.708235	-0.0387425	-0.504918	0.00145073	0.116584	0.164404	0.940341	0.263184
YALI0C04774g	septin	132.325	58.0695	135.411	32.273	22.4493	43.4076	-2.03569	-1.18823	0.0332552	-0.523658	0.427621	0.000128651	0.000128651	0.895356	0.0135108	0.0473048
YALI0C04796g	tetracycline-efflux	12.3779	10.7925	14.9533	7.25275	13.2973	5.68919	-0.771163	-0.19773	0.2727	0.874529	-0.350304	0.000593244	0.404758	0.216126	0.000128651	0.136059
YALI0C04818g	signal peptide peptidase	106.079	159.162	108.34	290.465	246.444	291.158	1.45323	0.585357	0.0304219	-0.237102	0.00343726	0.000128651	0.00835856	0.905684	0.317229	0.990565
YALI0C04884g	pq loop repeat protein	5.63214	32.7196	5.78307	26.2771	22.5915	28.1958	2.22205	2.5384	0.0381511	-0.218026	0.101673	0.000128651	0.000128651	0.915434	0.346305	0.677016
YALI0C04906g	disease resistance protein	143.46	510.175	165.709	184.915	607.11	171.099	0.366221	1.83035	0.208006	1.71509	-0.112031	0.0827325	0.000128651	0.349288	0.000128651	0.626437
YALI0C04928g	phosphotransmitter protein ypd1	171.642	282.369	222.367	423.676	331.577	391.854	1.30356	0.71818	0.373542	-0.353616	-0.112647	0.000128651	0.000813847	0.0817309	0.111206	0.650924
YALI0C05038g	aaa family atpase	4.21239	3.44785	6.32756	3.88264	3.96777	5.005	-0.117599	-0.28894	0.587012	0.0312888	0.366332	0.677859	0.282554	0.0134266	0.916571	0.147176
YALI0C05060g	protein	29.6936	21.0991	36.0172	29.5394	21.6488	25.8378	-0.0075137	-0.49297	0.278533	-0.448357	-0.193158	0.976751	0.0160562	0.198098	0.0319788	0.380306
YALI0C05082g	60s ribosomal protein l34	11746	20394.6	8767.85	55282.8	49396.8	54300.9	2.23466	0.796023	-0.421871	-0.162415	-0.0258563	0.000128651	0.000128651	0.077933	0.464896	0.916964
YALI0C05104g	pet117p	145.76	681.47	152.718	1063.1	780.623	1106.55	2.86661	2.22506	0.0672767	-0.445577	0.0577913	0.000128651	0.000128651	0.783232	0.0397845	0.819246
YALI0C05126g	pho85p cyclin of the pho80p forms a functional kinase complex with pho85p	20.6851	8.89476	21.9614	7.60845	5.47467	7.40502	-1.44292	-1.21757	0.0863724	-0.474832	-0.0390985	0.000128651	0.000128651	0.71883	0.0391679	0.87987
YALI0C05148g	40s ribosomal protein s28	27187.8	54945.2	19188.9	118463	118099	114396	2.1234	1.01503	-0.502691	-0.00443737	-0.0503972	0.000128651	0.000128651	0.0355514	0.987605	0.85775
YALI0C05170g	atp phosphoribosyltransferase	210.843	369.167	246.523	234.169	123.714	281.791	0.151378	0.808103	0.225554	-0.920533	0.26708	0.527482	0.000128651	0.328551	0.000128651	0.258988
YALI0C05236g	polyketide cyclase dehydrase	0.480229	0.71666	0.467917	0.2951	0.238862	0.428066	-0.702516	0.577566	-0.0374704	-0.305029	0.536627	0.400452	0.422343	0.956394	1	0.531991
YALI0C05258g	aromatic amino acid aminotransferase ii	1.76129	42.1805	4.37037	0.20159	35.5013	0.171908	-3.12714	4.58187	1.31112	7.4603	-0.229791	0.000128651	0.000128651	0.000128651	0.000128651	1
YALI0C05280g	o-sialoglycoprotein endopeptidase	31.2423	79.9405	36.8962	119.935	144.726	113.672	1.94069	1.35543	0.23997	0.271062	-0.0773768	0.000128651	0.000128651	0.282608	0.236672	0.751479
YALI0C05302g	sec20 domain containing protein	74.5891	72.2675	71.9425	117.77	111.429	101.895	0.65894	-0.0456172	-0.0521203	-0.079847	-0.208891	0.00155386	0.856315	0.834745	0.746258	0.352203
YALI0C05324g	kh domain-containing protein	10.7746	11.0544	14.5744	12.4177	7.49455	13.5893	0.20477	0.0369855	0.435804	-0.728489	0.13007	0.389302	0.886496	0.0521846	0.00134609	0.590022
YALI0C05346g	transcription initiation factor tfiid subunit 6	46.6424	16.7181	30.0736	13.0222	9.29579	14.9166	-1.84066	-1.48023	-0.633141	-0.486327	0.195939	0.000128651	0.000128651	0.0023686	0.027097	0.398191
YALI0C05368g	pre-mrna-processing atp-dependent rna helicase prp5	7.1601	5.01902	8.57584	5.39712	4.45654	6.18644	-0.40779	-0.512572	0.260299	-0.276264	0.196919	0.0550866	0.0158926	0.236899	0.230356	0.397217
YALI0C05467g	glutaredoxin	1189.47	2328.44	1031.66	3127.81	2858.61	3084.09	1.39484	0.969047	-0.205352	-0.129841	-0.0203071	0.000128651	0.000128651	0.382528	0.59837	0.938926
YALI0C05489g	vhs domain-containing protein	63.7446	85.019	60.1491	44.6241	77.6825	37.5892	-0.514483	0.415481	-0.0837603	0.799768	-0.247504	0.0129986	0.0511632	0.726479	0.000128651	0.258634
YALI0C05500g	YALI0C05500p	87.8061	69.3696	69.7882	92.0824	72.7099	76.9957	0.0686051	-0.340017	-0.331338	-0.340775	-0.258149	0.782184	0.112519	0.125884	0.106492	0.235948
YALI0C05511g	cral trio domain protein	172.096	89.1463	186.594	2.39791	8.62301	1.56732	-6.16529	-0.948966	0.116688	1.84641	-0.613476	0.000128651	0.000128651	0.630352	0.000128651	0.0860489
YALI0C05533g	peptide methionine sulfoxide reductase msrb	136.028	235.185	167.883	499.326	565.214	417.336	1.87608	0.78989	0.303549	0.178816	-0.258771	0.000128651	0.000480735	0.165527	0.436574	0.254712
YALI0C05555g	u5 snrnp complex	41.4612	94.511	56.8766	189.195	178.89	185.541	2.19004	1.18872	0.456075	-0.0807954	-0.0281305	0.000128651	0.000128651	0.0292318	0.742752	0.912897
YALI0C05577g	copi-coated vesicle	214.886	277.926	223.774	387.283	420.022	314.764	0.849819	0.37113	0.0584717	0.117076	-0.299118	0.000128651	0.0866038	0.807238	0.624887	0.182276
YALI0C05599g	arx1p	41.7951	197.443	60.56	495.758	334.343	536.839	3.56823	2.24003	0.535033	-0.568308	0.114854	0.000128651	0.000128651	0.0129132	0.0110091	0.658898
YALI0C05621g	mitochondrial atpase	1615.04	3576.84	3652.41	1625.47	5342.54	1288	0.00928919	1.14711	1.17728	1.71667	-0.33573	0.97171	0.000128651	0.000128651	0.000128651	0.127211
YALI0C05643g	saga complex component	77.8963	106.743	107.354	152.858	150.386	140.302	0.972569	0.454518	0.462745	-0.023523	-0.123662	0.000128651	0.0339243	0.0297032	0.926632	0.594283
YALI0C05665g	14-3-3 protein	552.425	693.149	644.697	781.451	717.629	706.416	0.500377	0.327386	0.222842	-0.122917	-0.145638	0.025091	0.167893	0.362454	0.618804	0.551452
YALI0C05687g	YALI0C05687p	7873.12	2093.74	5174.97	1963.22	1426.21	1271.32	-2.00372	-1.91085	-0.605384	-0.461028	-0.626896	0.000128651	0.000128651	0.00772674	0.0496886	0.00535363
YALI0C05709g	class iii	30.9865	33.8414	5.15013	3.21432	3.66569	1.86685	-3.26905	0.127152	-2.58896	0.189573	-0.783906	0.000128651	0.583665	0.000128651	0.55484	0.0161394
YALI0C05731g	YALI0C05731p	0.167509	0.0199773	0.247364	0.0458762	0.0796792	0.0256906	-1.86842	-3.0678	0.562397	0.796459	-0.836505	1	1	1	1	1
YALI0C05753g	mitochondrial phosphate carrier protein 2	28.7595	51.1629	85.6122	14.6075	40.363	12.2875	-0.977333	0.831059	1.57378	1.46633	-0.249515	0.000128651	0.000128651	0.000128651	0.000128651	0.319904
YALI0C05775g	peroxisomal membrane protein	57.7237	37.3173	37.7696	64.9169	56.565	45.6107	0.169431	-0.629321	-0.611939	-0.198685	-0.509224	0.44753	0.00296267	0.00325849	0.369375	0.0160562
YALI0C05797g	YALI0C05797p	42.1086	34.2182	29.8116	53.6549	47.5736	46.4827	0.349595	-0.299352	-0.498239	-0.173547	-0.207016	0.0986828	0.167198	0.0160562	0.44304	0.364466
YALI0C05819g	membrane associated chaperone	261.221	163.457	214.498	243.269	213.043	213.8	-0.102714	-0.676358	-0.284306	-0.191411	-0.186296	0.680677	0.00113525	0.21582	0.412898	0.426549
YALI0C05841g	YALI0C05841p	12.5714	10.4556	18.9609	9.2995	10.9305	6.55906	-0.434923	-0.265874	0.592879	0.233134	-0.503664	0.122805	0.353128	0.0199546	0.438598	0.0943618
YALI0C05863g	YALI0C05863p	104.62	101.99	98.4103	106.716	130.728	82.5507	0.0286232	-0.0367272	-0.088272	0.29279	-0.370425	0.913953	0.889942	0.726619	0.186011	0.101665
YALI0C05885g	amp binding protein	8.51704	0.87506	1.13325	1.73912	1.52603	1.30471	-2.29199	-3.2829	-2.90988	-0.188578	-0.414631	0.000128651	0.000128651	0.000128651	0.597422	0.230185
YALI0C05907g	YALI0C05907p	74.6625	115.153	101.984	61.9311	43.1107	52.4742	-0.26972	0.625096	0.449892	-0.522619	-0.239056	0.22268	0.0018631	0.0307226	0.0141982	0.307944
YALI0C05929g	yjr129c-like protein	37.4624	38.8993	21.84	15.7306	21.2576	17.0324	-1.25187	0.0542986	-0.77847	0.43441	0.114713	0.000128651	0.826093	0.000128651	0.0586763	0.667778
YALI0C05951g	acyl- desaturase	1264.54	772.947	708.536	679.667	563.903	767.424	-0.895711	-0.71017	-0.835698	-0.269382	0.175195	0.000128651	0.00345381	0.000249257	0.269146	0.490016
YALI0C05973g	YALI0C05973p	40.4439	16.9996	32.523	22.446	14.2572	20.37	-0.849463	-1.25042	-0.31446	-0.65477	-0.140017	0.000249257	0.000128651	0.144617	0.00316063	0.560234
YALI0C05995g	c2h2 finger domain	7.96364	5.20003	12.6371	4.21611	3.26558	4.27303	-0.917516	-0.614909	0.66616	-0.368571	0.0193475	0.000128651	0.00345381	0.000813847	0.118305	0.940463
YALI0C06017g	YALI0C06017p	0.838243	0.717304	0.392748	1.44543	1.65126	1.23193	0.786057	-0.224783	-1.09377	0.19207	-0.230575	0.186323	0.752595	0.144299	0.752275	0.700474
YALI0C06039g	proteasome subunit alpha type-6	428.189	620.676	472.21	1183.85	1206.92	1021.45	1.46717	0.535594	0.141181	0.0278345	-0.212871	0.000128651	0.0178138	0.567293	0.920699	0.387989
YALI0C06061g	histone deacetylase phd1	27.3967	54.2938	34.0596	79.6627	73.0898	76.9333	1.5399	0.986783	0.314055	-0.124235	-0.0502967	0.000128651	0.000128651	0.142506	0.610526	0.84048
YALI0C06083g	5-aminolevulinate synthase	53.4437	39.8765	29.0548	18.5609	11.1756	19.3047	-1.52575	-0.422482	-0.879245	-0.73191	0.0566824	0.000128651	0.0563442	0.000128651	0.000593244	0.815111
YALI0C06105g	siderochrome-iron transporter	1.73522	0.996578	1.52866	0.228483	0.117071	0.253114	-2.92496	-0.800066	-0.182851	-0.964707	0.1477	0.000128651	0.020039	0.606621	1	1
YALI0C06127g	mitochondrial carrier	76.0015	61.62	42.0948	41.5117	43.8483	30.1426	-0.872508	-0.30263	-0.852387	0.0790018	-0.461716	0.000128651	0.162041	0.000128651	0.743806	0.0276509
YALI0C06149g	cdc34p	155.192	382.67	233.852	413.424	664	375.534	1.41357	1.30205	0.59154	0.683562	-0.138679	0.000128651	0.000128651	0.00488752	0.00286433	0.573779
YALI0C06171g	nadp-dependent leukotriene b4 12-hydroxydehydrogenase	419.769	447.127	392.577	401.095	1168.14	275.609	-0.0656499	0.0910897	-0.0966201	1.54219	-0.541321	0.794768	0.723703	0.700427	0.000128651	0.0122222
YALI0C06193g	ylr326w-like protein	54.3588	56.0969	45.5911	19.5261	37.2365	15.6684	-1.47711	0.0454091	-0.253761	0.931317	-0.317547	0.000128651	0.858511	0.242805	0.000128651	0.165287
YALI0C06215g	anamorsin family protein	187.611	179.813	134.435	199.281	142.966	181.77	0.0870579	-0.0612536	-0.480843	-0.479134	-0.132695	0.711668	0.800901	0.0230802	0.0260572	0.566172
YALI0C06237g	YALI0C06237p	6216.39	23457.4	2186.57	37.1484	6688.1	17.0675	-7.38663	1.91589	-1.50741	7.49215	-1.12205	0.000128651	0.000128651	0.000128651	0.000128651	0.00266708
YALI0C06259g	YALI0C06259p	4.84682	3.3294	4.04603	1.03616	1.40844	1.0966	-2.22579	-0.541776	-0.260529	0.442853	0.0817981	0.00266708	0.293495	0.610327	0.546793	0.926478
YALI0C06281g	protein sis2	76.4103	75.3088	86.8053	75.8886	59.3189	75.6858	-0.00988414	-0.0209494	0.184015	-0.355391	-0.00385997	0.969955	0.933157	0.422866	0.0988175	0.988639
YALI0C06303g	choline phosphate cytidylyltransferase	133.411	77.7871	95.8256	48.035	32.74	48.4268	-1.47372	-0.778273	-0.477393	-0.553032	0.0117176	0.000128651	0.000128651	0.0234025	0.0084483	0.96289
YALI0C06325g	hd superfamily hydrolase	20.8827	316.468	45.8148	26.2163	1104.9	16.1687	0.328156	3.92168	1.1335	5.39731	-0.69726	0.146055	0.000128651	0.000128651	0.000128651	0.00102892
YALI0C06347g	vacuolar fusion protein mon1	6.97238	3.59135	5.53674	2.123	3.46443	1.56939	-1.71554	-0.957125	-0.332614	0.706513	-0.435907	0.000128651	0.000249257	0.181888	0.0152108	0.197291
YALI0C06369g	glyceraldehyde-3-phosphate dehydrogenase	8215.93	1332.45	2070.21	827.967	584.076	790.216	-3.31078	-2.62435	-1.98865	-0.503417	-0.0673254	0.000128651	0.000128651	0.000128651	0.036083	0.809528
YALI0C06391g	collagen triple helix repeat-containing protein	0.871543	0.423758	0.5788	0.250501	0.284035	0.214331	-1.79875	-1.04033	-0.590507	0.18125	-0.224977	0.000128651	0.000128651	0.00682208	1	1
YALI0C06424g	glucose transporter sensor	2673.94	398.17	1672.62	580.612	418.695	240.592	-2.20332	-2.74751	-0.676857	-0.471672	-1.27099	0.000128651	0.000128651	0.00266708	0.0483527	0.000128651
YALI0C06446g	actin interacting protein 2	174.832	233.144	97.4496	234.658	163.056	269.311	0.424592	0.415255	-0.843238	-0.525192	0.198717	0.0617911	0.0668924	0.000128651	0.0148744	0.406674
YALI0C06460g	m-phase inducer phosphatase	79.8488	87.57	58.2238	74.443	71.9071	56.816	-0.101134	0.133166	-0.455661	-0.0500027	-0.38984	0.675847	0.57709	0.0322926	0.843852	0.0722418
YALI0C06490g	mannose-1-phosphate guanyltransferase	326.803	45.3023	180.363	33.0396	23.1257	51.5085	-3.30615	-2.85077	-0.85752	-0.5147	0.640612	0.000128651	0.000128651	0.000480735	0.0143674	0.0023686
YALI0C06512g	pantothenate transporter	0.0643482	0.107438	0.157468	0.141971	0.225243	0.078178	1.14163	0.739538	1.29109	0.665881	-0.860764	1	1	1	1	1
YALI0C06534g	YALI0C06534p	217.568	451.24	149.872	71.9132	329.709	43.333	-1.59714	1.05243	-0.537741	2.19686	-0.730791	0.000128651	0.000128651	0.010484	0.000128651	0.00554077
YALI0C06556g	leucine rich repeat domain protein	13.0916	9.21862	12.9018	12.0835	11.6603	12.0286	-0.115599	-0.506019	-0.0210685	-0.0514393	-0.0065775	0.626858	0.0190461	0.933137	0.835073	0.979821
YALI0C06578g	h nucleoside cotransporter	38.1787	28.0428	36.4177	26.209	29.1541	29.3286	-0.542705	-0.445137	-0.0681248	0.153637	0.162245	0.00871438	0.034791	0.778008	0.501697	0.48627
YALI0C06600g	caffeine-induced death protein cid2	136.45	635.409	147.588	456.77	904.824	413.325	1.74309	2.21931	0.113194	0.98617	-0.14419	0.000128651	0.000128651	0.628704	0.000128651	0.549292
YALI0C06622g	f-box protein	23.4721	16.1916	25.9478	10.6196	10.8149	12.801	-1.14421	-0.535701	0.144666	0.0262809	0.269525	0.000128651	0.0113568	0.524251	0.92142	0.266788
YALI0C06644g	gas4p	1.15626	0.894902	1.43387	0.853795	1.28962	0.6816	-0.437509	-0.36967	0.310439	0.594981	-0.324966	0.315401	0.41169	0.457063	0.149441	0.49132
YALI0C06710g	YALI0C06710p	1.83145	11.8971	6.73978	0.200052	15.8812	0.238357	-3.19453	2.69956	1.87972	6.3108	0.252746	0.000128651	0.000128651	0.000128651	0.000128651	1
YALI0C06732g	alpha beta-hydrolase	27.4048	43.7434	32.8488	49.8986	43.1386	47.1956	0.864574	0.674639	0.261413	-0.210022	-0.0803482	0.000128651	0.00102892	0.242526	0.330736	0.732702
YALI0C06754g	aromatic ring-opening dioxygenase subunit	11.1579	66.0797	18.0241	11.8174	75.7721	11.6105	0.0828573	2.56615	0.691869	2.68075	-0.0254859	0.760237	0.000128651	0.00374416	0.000128651	0.929347
YALI0C06776g	fumarate mitochondrial precursor	63.536	23.855	50.9815	32.9987	33.5218	50.1079	-0.945166	-1.41328	-0.317599	0.0226917	0.602631	0.000128651	0.000128651	0.162216	0.928364	0.00403441
YALI0C06798g	#NAME?	93.9448	42.3679	85.003	29.2044	48.111	21.806	-1.68563	-1.14884	-0.144299	0.720179	-0.421464	0.000128651	0.000128651	0.544496	0.000480735	0.0471573
YALI0C06820g	60s ribosomal protein l4	2694.77	1764.04	1271.06	1527.57	785.785	2097.28	-0.818924	-0.611279	-1.08413	-0.959034	0.457282	0.00145073	0.0119608	0.000128651	0.000128651	0.0780021
YALI0C06842g	mads box transcription factor mcm1	202.093	201.134	272.136	259.411	167.16	295.429	0.360223	-0.00685813	0.429311	-0.634011	0.187571	0.101665	0.980056	0.0468604	0.00306134	0.426975
YALI0C06853g	YALI0C06853p	14362.5	21306.5	14646.3	29483.5	24255.8	25150.6	1.0376	0.568993	0.0282286	-0.281581	-0.229315	0.000128651	0.016891	0.920946	0.252827	0.360336
YALI0C06864g	YALI0C06864p	136.12	58.7916	138.125	70.1547	52.7049	66.69	-0.956271	-1.2112	0.0210922	-0.412604	-0.0730693	0.000128651	0.000128651	0.933279	0.0505682	0.764628
YALI0C06886g	eukaryotic translation initiation factor 5a	10680.7	20356.4	9038.96	0	0	0	0	0.930478	-0.240773	0	0	1	0.000128651	0.346305	1	1
YALI0C06908g	YALI0C06908p	0.16629	0	0.516412	0.0721431	0.074016	0.0758048	-1.20477	#NAME?	1.63482	0.0369759	0.0714273	1	1	0.125093	1	1
YALI0C06930g	phosphoglycerate mutase-like protein	79.5028	199.295	86.8269	21.9274	155.043	17.9223	-1.85827	1.32583	0.127136	2.82186	-0.290977	0.000128651	0.000128651	0.583405	0.000128651	0.182706
YALI0C06952g	phospho-2-dehydro-3-deoxyheptonate aldolase	74.8766	76.568	47.1753	50.0229	29.5231	65.4376	-0.581925	0.0322271	-0.666483	-0.760746	0.387529	0.00554077	0.904706	0.00113525	0.000128651	0.0784216
YALI0C06974g	outer membrane protein	33.4633	87.5492	35.5343	165.995	146.616	158.418	2.31049	1.38751	0.0866323	-0.179102	-0.0674027	0.000128651	0.000128651	0.719563	0.450903	0.787313
YALI0C06996g	phosphopantothenate-cysteine ligase	173.226	111.213	103.682	181.2	129.883	149.006	0.0649315	-0.639328	-0.740488	-0.480377	-0.282216	0.789163	0.00226843	0.000703986	0.025418	0.203181
YALI0C07018g	peptidyl-prolyl cis-trans isomerase h	105.501	186.939	144.183	326.567	329.473	290.834	1.63012	0.825315	0.450645	0.0127809	-0.167182	0.000128651	0.000128651	0.0319788	0.959666	0.479453
YALI0C07040g	nuclear and cytoplasmic polyadenylated rna-binding protein pub1	5.95503	4.19317	5.96258	5.46913	4.94735	4.99196	-0.122799	-0.506067	0.00182818	-0.144655	-0.131704	0.640821	0.0418116	0.993193	0.585199	0.624268
YALI0C07062g	YALI0C07062p	62.8916	826.742	128.121	884.201	1330.1	928.107	3.81344	3.7165	1.02656	0.589089	0.0699174	0.000128651	0.000128651	0.000128651	0.00880623	0.781771
YALI0C07128g	imidazole glycerol phosphate synthase hishf	120.822	245.526	122.983	155.106	124.145	167.293	0.360374	1.02299	0.0255752	-0.321226	0.109124	0.107695	0.000128651	0.921585	0.15689	0.660477
YALI0C07150g	snf2 family helicase	5.43462	8.97171	7.30445	2.64124	8.81331	2.78308	-1.04096	0.723203	0.426596	1.73847	0.0754645	0.000128651	0.000480735	0.0421148	0.000128651	0.762992
YALI0C07172g	YALI0C07172p	9.03944	4.80527	8.4955	5.69031	4.74289	5.99445	-0.667726	-0.911616	-0.0895342	-0.262741	0.0751201	0.00176047	0.000128651	0.709292	0.261277	0.768943
YALI0C07194g	mfs monocarboxylate	7.67046	8.1496	8.48179	14.664	19.9028	10.849	0.934897	0.0874158	0.145055	0.440689	-0.434723	0.000128651	0.734319	0.56298	0.0368563	0.0404606
YALI0C07238g	YALI0C07238p	170.663	342.008	218.247	438.6	505.03	386.055	1.36175	1.00288	0.354807	0.203462	-0.184102	0.000128651	0.000128651	0.101941	0.384372	0.428347
YALI0C07260g	dna mismatch repair protein mutl	3.28038	4.26436	4.66779	4.61921	5.74445	3.63678	0.493784	0.378466	0.508877	0.314525	-0.344984	0.0734462	0.168519	0.0543438	0.230356	0.218944
YALI0C07282g	YALI0C07282p	18.8952	174.924	41.0857	25.8529	265.329	26.0023	0.452306	3.21064	1.12062	3.35939	0.00831338	0.0635812	0.000128651	0.000128651	0.000128651	0.97677
YALI0C07304g	transmembrane protein pft27	103.563	125.709	118.385	138.018	117.725	146.873	0.414357	0.279582	0.192981	-0.229433	0.0897139	0.0557571	0.210051	0.396633	0.318373	0.718021
YALI0C07326g	abhydrolase domain-containing protein	13.4758	78.5089	26.1535	8.65617	97.4898	9.34134	-0.63857	2.54249	0.956634	3.49345	0.109901	0.0023686	0.000128651	0.000128651	0.000128651	0.666681
YALI0C07348g	pantothenate transporter	1.24923	2.10962	2.06897	0.930537	1.19383	0.631622	-0.424907	0.755941	0.727868	0.359463	-0.559003	0.277916	0.0278884	0.0315859	0.365366	0.190631
YALI0C07414g	oxidoreductase	1545.29	3180.13	810.538	654.131	2437.87	601.264	-1.24022	1.04121	-0.930925	1.89797	-0.121582	0.000128651	0.000128651	0.000128651	0.000128651	0.623018
YALI0C07436g	dna lyase	4.94864	3.10111	3.7784	2.61439	3.326	2.87424	-0.920557	-0.674245	-0.389257	0.347312	0.136706	0.000593244	0.0117902	0.144751	0.231255	0.671092
YALI0C07458g	mtal2_yarli ame: full=mating-type protein alpha2 ame: full=matb2 transcription factor	0	0	0	0	0	0	0	0	0	0	0	1	1	1	1	1
YALI0C07480g	matb1 transcription factor	0	0	0	0	0	0	0	0	0	0	0	1	1	1	1	1
YALI0C07502g	cytoskeleton assembly control protein	83.4165	30.2376	47.6318	14.278	14.6686	16.0609	-2.54654	-1.46399	-0.808407	0.0389406	0.169763	0.000128651	0.000128651	0.000593244	0.874199	0.459452
YALI0C07524g	translation initiation factor eif1	2658.37	3784.42	3930.13	7002.82	7432.85	6994.5	1.3974	0.50953	0.564037	0.0859799	-0.00171558	0.000128651	0.0228406	0.0149572	0.751479	0.994534
YALI0C07546g	xenobiotic compound family	4.59281	1.52785	2.11311	1.05357	0.92736	0.933168	-2.12409	-1.58787	-1.12001	-0.184081	-0.175074	0.000128651	0.000128651	0.000480735	0.704135	0.719469
YALI0C07568g	uncharacterized ph domain-containing protein	7.16789	4.43467	6.01358	2.45824	3.07103	2.7906	-1.54392	-0.692722	-0.253324	0.321096	0.18295	0.000128651	0.00134609	0.259764	0.209109	0.49954
YALI0C07590g	arsenite efflux transporter	0.0164116	0.409402	0.143353	0.0554085	0.101767	0.0894966	1.75539	4.64073	3.12679	0.877086	0.691726	1	0.21131	1	1	1
YALI0C07612g	YALI0C07612p	8.33264	5.87574	16.7815	3.93461	7.02341	5.95641	-1.08255	-0.504005	1.01002	0.835949	0.59822	0.000128651	0.0677397	0.000128651	0.00441581	0.0401569
YALI0C07634g	YALI0C07634p	62.92	18.9398	87.8187	6.98356	6.67579	6.49815	-3.17148	-1.7321	0.481009	-0.0650247	-0.103934	0.000128651	0.000128651	0.0938699	0.914016	0.858478
YALI0C07656g	nuclear protein qri2 nse4	8.19423	85.2977	26.8737	20.3217	139.815	18.1883	1.31034	3.37983	1.71352	2.78243	-0.16001	0.000128651	0.000128651	0.000128651	0.000128651	0.52612
YALI0C07678g	general amino acid permease	40.8002	12.491	22.5175	11.4663	6.0818	10.9192	-1.83117	-1.70768	-0.857527	-0.914833	-0.0705349	0.000128651	0.000128651	0.000128651	0.000128651	0.780065
YALI0C07700g	ring and ubp finger domain	25.8345	22.8169	24.3925	22.7708	22.6548	22.084	-0.182115	-0.179195	-0.0828601	-0.00736376	-0.044181	0.421268	0.426599	0.728269	0.976428	0.858903
YALI0C07722g	multidrug resistance protein	0.143887	0.136553	0.228959	0.227688	0.187976	0.163035	0.662122	-0.0754773	0.670152	-0.276509	-0.481877	1	1	1	1	1
YALI0C07744g	YALI0C07744p	0.860016	1.93685	1.16352	5.53939	6.34309	3.53447	2.68729	1.17128	0.436058	0.195459	-0.648231	0.000128651	0.00306134	0.314839	0.529615	0.0355514
YALI0C07777g	subtilisin-like serine protease	39.1893	31.1978	18.2399	13.4294	15.2001	9.36504	-1.54506	-0.329017	-1.10336	0.17868	-0.520042	0.000128651	0.124497	0.000128651	0.423889	0.0149572
YALI0C07821g	c6 zinc finger protein	1.23531	0.597799	5.33598	8.37867	4.87532	8.35294	2.76185	-1.04714	2.11088	-0.781223	-0.00443733	0.000128651	0.00772674	0.000128651	0.00124095	0.986829
YALI0C07843g	dil and ankyrin domain-containing protein	48.6879	53.9192	48.3859	54.4136	51.4297	52.7294	0.160405	0.147237	-0.00897667	-0.081366	-0.0453599	0.484736	0.52519	0.971885	0.733929	0.855178
YALI0C07865g	upf0665 family protein c	27.7704	60.2177	30.7554	88.8001	89.6652	88.8959	1.67701	1.11664	0.14729	0.0139857	0.00155418	0.000128651	0.000128651	0.519442	0.958308	0.995206
YALI0C07887g	mitochondrial 37s ribosomal protein mrps17	356.382	1025.4	312.798	1978.43	1734.6	1824.26	2.47286	1.52469	-0.188195	-0.189756	-0.117043	0.000128651	0.000128651	0.433214	0.442952	0.648261
YALI0C07909g	protein required for cell viability	8.52392	9.2016	8.30156	14.231	11.7159	14.1768	0.739447	0.110367	-0.0381354	-0.280567	-0.0055035	0.000813847	0.640044	0.878694	0.202494	0.983984
YALI0C07931g	YALI0C07931p	0.583483	1.71733	0.986798	3.0361	3.24609	2.52723	2.37946	1.5574	0.758064	0.0964828	-0.264662	0.0289103	0.115005	0.450435	0.887778	0.694349
YALI0C07953g	atp-dependent molecular chaperone hsc82	593.21	197.944	201.75	264.566	193.546	372.104	-1.16492	-1.58345	-1.55598	-0.450949	0.49208	0.000128651	0.000128651	0.000128651	0.047601	0.0357828
YALI0C07975g	guanyl-nucleotide exchange	12.784	5.10874	11.0177	3.24382	3.4563	3.37942	-1.97858	-1.3233	-0.214517	0.0915349	0.059082	0.000128651	0.000128651	0.331322	0.717733	0.824091
YALI0C08030g	pre-mrna splicing factor ini1	192.176	593.358	251.259	747.843	998.937	667.136	1.96031	1.62647	0.386748	0.417657	-0.164755	0.000128651	0.000128651	0.0725254	0.0549424	0.47977
YALI0C08052g	protein mak16	57.4808	254.519	81.2932	518.067	376.105	585.354	3.17199	2.14662	0.500054	-0.462005	0.176171	0.000128651	0.000128651	0.0160562	0.0406094	0.469547
YALI0C08074g	formate dehydrogenase	0.718387	0.79324	0.735438	1.20066	1.18809	1.02969	0.740998	0.142997	0.0338427	-0.0151923	-0.221625	0.0926466	0.779993	0.952138	0.968209	0.621032
YALI0C08096g	chitin synthase activator	13.0256	4.90304	8.73914	3.17136	2.84755	3.16502	-2.03818	-1.4096	-0.57579	-0.15538	-0.00288671	0.000128651	0.000128651	0.00664094	0.533472	0.990773
YALI0C08118g	bar adaptor protein	470.887	733.805	476.495	737.217	807.257	663.483	0.646708	0.640015	0.0170786	0.130939	-0.15203	0.00345381	0.0033556	0.950818	0.59364	0.53357
YALI0C08140g	YALI0C08140p	85.4847	18.6605	76.644	6.23173	5.32112	5.36422	-3.77796	-2.19568	-0.157492	-0.227902	-0.216263	0.000128651	0.000128651	0.499749	0.435208	0.469389
YALI0C08184g	YALI0C08184p	6.99605	6.56081	8.57733	5.23025	6.8167	3.39473	-0.419658	-0.0926654	0.29399	0.382191	-0.623586	0.119693	0.753301	0.256349	0.169654	0.0363151
YALI0C08206g	subunit of the sas acetyltransferase	36.7416	31.8106	40.6841	48.3961	40.8132	40.3436	0.397476	-0.20791	0.14705	-0.245857	-0.262554	0.0621492	0.352641	0.525367	0.268779	0.236621
YALI0C08220g	calcofluor white hypersensitive protein	50.3731	56.1169	59.9248	87.8214	86.176	93.9266	0.801921	0.155784	0.250501	-0.0272872	0.0969602	0.000128651	0.492002	0.256869	0.914016	0.685234
YALI0C08228g	mfs transporter	3.18116	3.01967	3.62504	2.14874	1.33935	2.11586	-0.566065	-0.0751637	0.188444	-0.681958	-0.0222418	0.0725895	0.827795	0.557431	0.0501324	0.954685
YALI0C08283g	aspartic-type endopeptidase	0.99022	0.947479	1.42367	1.79207	0.937118	1.86372	0.855804	-0.0636545	0.523792	-0.935321	0.0565643	0.0316631	0.903349	0.206832	0.0187238	0.895706
YALI0C08305g	camp-dependent protein kinase type 2	150.29	117.888	130.683	156.019	138.415	135.838	0.0539736	-0.350331	-0.201685	-0.172724	-0.199839	0.827283	0.110246	0.372476	0.454723	0.378876
YALI0C08327g	camp-independent regulatory protein pac2	0.300164	0.108979	0.568761	0.901647	1.00654	1.12044	1.58681	-1.4617	0.922073	0.15877	0.31343	0.000921726	1	0.0381771	0.694735	0.40405
YALI0C08349g	YALI0C08349p	0.165821	0.0685148	0.227289	0.0940827	0.176541	0.0704491	-0.817624	-1.27514	0.454904	0.908002	-0.417349	1	1	1	1	1
YALI0C08371g	protein-er retention protein	49.3623	77.4014	44.2276	50.1767	99.8508	45.3506	0.0236083	0.648952	-0.158463	0.992758	-0.145895	0.919564	0.0018631	0.478105	0.000128651	0.535977
YALI0C08393g	sphingomyelin phosphodiesterase	3.76099	7.73379	5.78072	3.30935	4.7573	2.31232	-0.184563	1.04006	0.620136	0.523593	-0.517206	0.512237	0.000128651	0.0122222	0.0348679	0.0594212
YALI0C08415g	YALI0C08415p	17.628	17.7632	4.0818	1.37299	1.97798	0.603852	-3.68248	0.0110233	-2.11059	0.526706	-1.18506	0.000128651	0.971332	0.000128651	0.208384	0.0134266
YALI0C08437g	YALI0C08437p	11.3705	29.0069	13.8536	29.9268	37.6268	31.7238	1.39615	1.3511	0.284965	0.330322	0.0841248	0.000128651	0.000128651	0.186385	0.131535	0.724319
YALI0C08459g	flavin reductase like domain-containing protein	110.196	290.069	131.276	384.461	412.492	365.943	1.80276	1.39632	0.252527	0.101527	-0.0712174	0.000128651	0.000128651	0.259652	0.691312	0.773235
YALI0C08473g	YALI0C08473p	0.0694591	0.0422897	0.0946894	0.0199671	0.0221926	0.0294753	-1.79854	-0.715859	0.447039	0.152459	0.561882	1	1	1	1	1
YALI0C08481g	cdc1p	50.8809	117.933	60.7966	57.5027	145.112	58.5757	0.176506	1.21277	0.256867	1.33547	0.0266716	0.440691	0.000128651	0.23844	0.000128651	0.916509
YALI0C08547g	aspartic-type endopeptidase	3.88957	4.68413	9.23626	1.05382	1.39836	0.634873	-1.88398	0.268168	1.2477	0.408108	-0.731091	0.000128651	0.4004	0.000128651	0.353483	0.131209
YALI0C08569g	mfs nicotinic acid transporter tna1	0.211601	0.234469	0.325003	0.507552	0.873825	0.455483	1.26221	0.148057	0.619111	0.78379	-0.156156	0.0246157	1	1	0.0941504	0.803032
YALI0C08591g	membrane protein	37.1192	29.6838	30.6804	24.158	20.089	25.8024	-0.619663	-0.322486	-0.274849	-0.266095	0.0950036	0.00316063	0.14033	0.197852	0.217225	0.691493
YALI0C08613g	YALI0C08613p	0.377208	1.5106	0.773371	1.79794	3.37481	2.51124	2.25291	2.00168	1.0358	0.908456	0.482051	0.0582438	0.0643886	0.305576	0.1387	0.470207
YALI0C08635g	actin cytoskeleton protein	405.488	377.981	511.639	247.089	210.203	238.19	-0.71463	-0.101346	0.335467	-0.233244	-0.0529195	0.00102892	0.685778	0.135996	0.297008	0.832786
YALI0C08657g	ngl3p	46.5448	73.0553	41.1189	126.207	106.085	121.386	1.4391	0.650369	-0.178817	-0.250567	-0.0561957	0.000128651	0.00165734	0.428347	0.263778	0.821744
YALI0C08679g	YALI0C08679p	12.8397	13.8003	19.0951	18.1831	19.3097	13.7745	0.501989	0.104093	0.572597	0.0867261	-0.400603	0.127889	0.792653	0.0815205	0.814318	0.237754
YALI0C08701g	dsb repair complex subunit	0	0	0	0	0	0	0	0	0	0	0	1	1	1	1	1
YALI0C08723g	mitochondrial 54s ribosomal protein 33	976.678	3312.81	1127.54	5161.7	4799.82	5180.57	2.40189	1.7621	0.207226	-0.104866	0.005266	0.000128651	0.000128651	0.380796	0.682762	0.984982
YALI0C08745g	YALI0C08745p	110.314	146.301	118.758	141.549	138.194	127.448	0.359688	0.407329	0.106413	-0.0346051	-0.151395	0.0868744	0.0589816	0.656476	0.892256	0.509016
YALI0C08767g	tubulin-specific chaperone d	13.9224	16.1669	15.986	11.7503	15.9699	11.3555	-0.244721	0.215631	0.1994	0.442661	-0.0493044	0.274126	0.328144	0.36858	0.0365469	0.843909
YALI0C08782g	bet3 family protein	232.149	320.976	246.3	590.186	545.092	551.451	1.34612	0.467411	0.0853618	-0.114669	-0.0979361	0.000128651	0.0322157	0.719872	0.650485	0.698448
YALI0C08811g	3-hydroxybutyryl- dehydrogenase	86.9838	22.5873	74.0271	40.8773	26.9672	33.8554	-1.08945	-1.94524	-0.232694	-0.600094	-0.271914	0.000128651	0.000128651	0.306538	0.00441581	0.216923
YALI0C08833g	YALI0C08833p	3.3013	1.46446	3.95799	0.777295	0.453905	0.434271	-2.0865	-1.17266	0.261736	-0.77607	-0.839867	0.000128651	0.0102231	0.523115	0.231091	0.197614
YALI0C08855g	possible oxidoreductase	71.6559	63.9085	44.2131	28.6824	31.2491	30.214	-1.32092	-0.165077	-0.69661	0.123649	0.0750545	0.000128651	0.467754	0.000366133	0.598555	0.758216
YALI0C08877g	eukaryotic translation initiation factor 2a	20.7484	11.2955	17.7329	16.1284	14.0689	22.8409	-0.363397	-0.877246	-0.226572	-0.197093	0.502021	0.0839398	0.000128651	0.316015	0.388094	0.0197925
YALI0C08899g	aspartic-type endopeptidase	1.29177	2.20457	0.863398	2.10029	2.82759	1.48116	0.701236	0.771145	-0.581255	0.428985	-0.50386	0.0740249	0.0411348	0.173616	0.24229	0.189942
YALI0C08921g	YALI0C08921p	4.87296	0.378164	5.08059	0.397687	0.302731	0.20886	-3.6151	-3.68772	0.0601966	-0.393596	-0.929093	0.00134609	0.00196483	0.907308	0.733883	0.408286
YALI0C08943g	glucose transporter sensor	0.310185	0.284471	0.440371	0.483903	0.431661	0.401841	0.641589	-0.124847	0.50559	-0.164821	-0.268093	0.199552	1	0.326051	0.745705	0.616144
YALI0C08960g	separin	13.9107	6.56966	13.1937	5.66366	4.25433	6.2357	-1.29639	-1.0823	-0.076343	-0.4128	0.138818	0.000128651	0.000128651	0.754025	0.0518973	0.543665
YALI0C08965g	YALI0C08965p	140.05	48.0561	279.82	2.24494	1.77638	1.6759	-5.96312	-1.54315	0.998561	-0.337732	-0.421736	0.000128651	0.000128651	0.000128651	0.562509	0.481849
YALI0C08987g	heat shock protein sti1	76.0209	25.8616	38.9063	35.3641	28.3446	46.2103	-1.10411	-1.55558	-0.966392	-0.319215	0.385928	0.000128651	0.000128651	0.000128651	0.135091	0.0782066
YALI0C09009g	YALI0C09009p	0.113933	0.241361	0.346702	0.6191	0.263609	0.670168	2.44199	1.08301	1.60551	-1.23178	0.11435	0.00206628	1	1	0.0247746	0.833798
YALI0C09031g	YALI0C09031p	0.237909	0.054154	0.325777	0.0160675	0.0151958	0.0275627	-3.88819	-2.13527	0.453476	-0.0804764	0.778568	1	1	1	1	1
YALI0C09119g	glycerol	2.04849	1.70444	1.60586	1.36585	0.861348	1.33769	-0.584766	-0.265269	-0.351217	-0.66513	-0.0300502	0.145999	0.523634	0.387418	0.138576	0.952552
YALI0C09141g	elongation factor 1-alpha	2902.22	1284.13	1600.86	1961.99	1718.85	2521.47	-0.564839	-1.17637	-0.858309	-0.190871	0.361949	0.0181442	0.000128651	0.000128651	0.461081	0.136824
YALI0C09163g	vacuolar sorting receptor	46.8082	40.3206	43.7599	79.4359	51.4837	76.3724	0.763028	-0.215246	-0.0971526	-0.625676	-0.0567401	0.000249257	0.333473	0.685321	0.00286433	0.816169
YALI0C09185g	forkhead transcription factor fkh1	9.83918	4.5689	8.38109	4.7409	3.73021	3.98075	-1.05338	-1.10669	-0.231401	-0.345907	-0.252124	0.000128651	0.000128651	0.307783	0.157649	0.308437
YALI0C09218g	60s ribosomal protein l16	3816.97	1741.46	1556.31	1841.05	1187.27	2222.04	-1.0519	-1.13213	-1.2943	-0.632878	0.271361	0.000128651	0.000128651	0.000128651	0.00535363	0.276437
YALI0C09232g	stb3p	15.5494	6.14549	12.2273	7.89789	7.10909	7.87359	-0.977321	-1.33926	-0.346754	-0.151801	-0.00444529	0.000128651	0.000128651	0.110868	0.555792	0.987353
YALI0C09240g	YALI0C09240p	32.6871	7.85624	17.4029	13.5961	14.6775	10.7207	-1.26553	-2.05681	-0.909397	0.110419	-0.342791	0.000128651	0.000128651	0.000128651	0.693951	0.210782
YALI0C09262g	telomere and ribosome associated protein	450.283	213.787	207.23	256.664	229.572	278.635	-0.810951	-1.07466	-1.1196	-0.160934	0.118495	0.000128651	0.000128651	0.000128651	0.488971	0.623474
YALI0C09284g	amp-binding domain	282.763	25.6896	34.9743	1.88063	5.02584	1.14749	-7.23223	-3.46034	-3.01523	1.41815	-0.712739	0.000128651	0.000128651	0.000128651	0.000128651	0.0322926
YALI0C09328g	hsc70 cochaperone	557.603	443.379	326.429	786.13	679.437	695.982	0.495528	-0.3307	-0.772468	-0.210428	-0.175717	0.0286773	0.143099	0.000593244	0.393471	0.472625
YALI0C09350g	cox20p	114.703	250.549	94.2653	391.726	248.179	387.76	1.77194	1.12718	-0.283109	-0.658461	-0.0146791	0.000128651	0.000128651	0.198533	0.00176047	0.954524
YALI0C09372g	YALI0C09372p	7.55634	1.78846	4.85762	0.706621	0.671074	0.867089	-3.41868	-2.07897	-0.637437	-0.0744638	0.295243	0.000128651	0.000128651	0.0394012	0.90942	0.615502
YALI0C09394g	duf1766-domain-containing protein	31.0132	53.347	50.8368	71.2418	65.0352	73.1607	1.19984	0.782525	0.712992	-0.131503	0.0383457	0.000128651	0.000249257	0.000366133	0.565776	0.87685
YALI0C09438g	ubiquitin carboxyl-terminal hydrolase	16.7135	13.0144	12.8307	12.0365	8.00811	12.7009	-0.473595	-0.360905	-0.381411	-0.587884	0.0775174	0.025091	0.0932503	0.0727324	0.00817792	0.755953
YALI0C09460g	nadph-dependent fmn fad containing	34.5835	31.3931	22.5226	29.2544	29.2237	28.9993	-0.241426	-0.139636	-0.618708	-0.00151875	-0.0126366	0.275269	0.54318	0.0023686	0.995223	0.96142
YALI0C09482g	c6 zinc finger protein	0.362344	0.358639	0.400675	3.43771	4.15309	2.58373	3.24602	-0.0148291	0.14507	0.272734	-0.411993	0.000128651	1	0.835508	0.470763	0.282237
[truncated: 4,448 more rows]
